# Supplementary material for: Whole-genome/exome analysis of circulating tumor DNA and comparison to tumor genomics from patients with heavily pre-treated ovarian cancer: subset analysis of the PERMED-01 trial
Source: Front Oncol. 2022 Jul 29;12:946257. doi: 10.3389/fonc.2022.946257 (PMC9373051; doi:10.3389/fonc.2022.946257)
Supplement: Supplementary file 4 [file Table_1.xlsx]

## Sheet: Table S1
Table S1: Main clinical and molecular features
Subject_Id	Subtype	Age at diagnosis	Platinum-resistant	tumour alterations	McIntyre_dominant signature	WES_plasma
01058	HGSC	56.7	1	BRCA1 germline mutation, TP53mut	3	No TP53
01074	EOC	49.3	1	PI3KCAmut	1	PIK3CAmut
01096	HGSC	55.1	0	TP53mut, POLD1mut, FANCL germline mutation	3	TP53mut, NF1mut
01107	HGSC	52.1	1	BRCA1mut, TP53mut	3	BRCA1mut
01135	HGSC	52.8	1	TP53mut	3	No TP53
01186	CCOC	60.7	1	PIK3CAmut, ARID1Amut	1	PIK3CAmut
01198	CCOC	41.7	1	ARID1Amut, SMARCA4mut	3	ARID1Amut, SMARCAmut
01218	HGSC	18.8	1	FGFR4mut	1	No FGFR4
01220	HGSC	53.5	0	TP53mut, NTRK1mut	3	No TP53, No NTRK1
01243	CCOC	49.9	1	NCOR2mut	3	No NCOR2
01273	LGSC	30.8	1	FANCLmut, ARID1A loss	1	NA
01312	HGSC	48.8	1	TP53mut, GATA3mut, NOTCH3mut	3	NOTCH3mut, No TP53, No GATA3
01314	LGSC	21.7	1	ARID1A loss	3	no tumor mutation
01343	HGSC	70.9	1	TP53mut	3	No TP53
01355	HGSC	65.4	1	TP53mut	3	TP53mut
01376	HGSC	67.3	1	TP53mut, flat profile, low cellularity	1	TP53mut
01399	HGSC	63.1	1	TP53mut	3	TP53mut
01402	CARCINOSARCOMA	63.5	1	FANCMmut, METmut, KRAS amplification	1	FANCMmut, METmut
01411	HGSC	63.4	1	TP53mut, NF1mut	2	TP53mut, NF1mut
01413	HGSC	40.7	1	TP53mut	1	TP53mut
01417	HGSC	56.2	1	TP53mut	1	TP53mut
01439	HGSC	61.9	1	TP53mut, ANK3mut	1	No TP53, ANK3mut
01451	LGSC	71.1	1	NRASmut	3	No NRAS
01456	HGSC	50.4	1	TP53mut, CASP8mut, CSMD3mut	3	No TP53, CASP8mut, CSMD3mut
