# Supplementary material for: Whole-genome/exome analysis of circulating tumor DNA and comparison to tumor genomics from patients with heavily pre-treated ovarian cancer: subset analysis of the PERMED-01 trial
Source: Front Oncol. 2022 Jul 29;12:946257. doi: 10.3389/fonc.2022.946257 (PMC9373051; doi:10.3389/fonc.2022.946257)
Supplement: Supplementary file 5 [file Table_2.xlsx]

## Sheet: Table S2
Table S2: recurrent copy number alterations in tumour biopsies identified by Genomic Identification of Significant Targets in Cancer (GISTIC) 2.0 algorithm (Beroukhim et al., PNAS 2007). Cytobands shared with the Cancer Genome Atlas dataset (TCGA network, Nature 2011) are in bold. * Cytoband not detected in at least one plasma sample.
Deletions
cytoband	6p21.33	17q21.31	19p13.3	4q13.2	1p36.13	2q37.3	6q25.2-6q27	19q13.33
q value	6.3199E-21	8.2298E-13	8.1591e-07	0.00014329	0.0016236	0.015277	0.077945	0.077945
wide peak boundaries	chr6:28410002-33550000	chr17:43380001-44850000	chr19:5870001-6310000	chr4:69110001-69970000	chr1:17440001-32260000	chr2:237490002-243199373	chr6:119390001-171115067	chr19:48960001-49970000
Genes of particular interest					ARID1A		TNFAIP3	BAX
Amplifications
cytoband	16p11.2*	6p11.2	10q11.22	12q11	19q12	11q14.1
q value	0.000002296	0.0055834	0.053864	0.086675	0.086675	0.17843
wide peak boundaries	chr16:31940001-34210000	chr6:57190001-57610000	chr10:46140001-47610000	chr12:34490001-38410000	chr19:24490001-35210000	chr11:77240001-78410000
Genes of particular interest					CCNE1
