# Supplementary material for: Whole-genome/exome analysis of circulating tumor DNA and comparison to tumor genomics from patients with heavily pre-treated ovarian cancer: subset analysis of the PERMED-01 trial
Source: Front Oncol. 2022 Jul 29;12:946257. doi: 10.3389/fonc.2022.946257 (PMC9373051; doi:10.3389/fonc.2022.946257)
Supplement: Supplementary file 6 [file Table_3.xlsx]

## Sheet: Table S3
Table S3. Cox regression univariate analysis for progression-free survival. A: whole cohort. B: high-grade serous subset.
Feature	Type of feature	N	HR [95%CI]	p
A. Whole cohort
Plasma genome altered fraction (LC-WGS)	Continuous	19	8.9 [0.91-87]	0.06
Plasma tumour mutation burden (WES)	Continuous	21	8.6 [1.4-52]	0.0193
Plasma tumour fraction (LC-WGS)	Binary (split on the median)	19	1.2 [0.46-3.1]	0.713
B. HGSC
Plasma genome altered fraction (LC-WGS)	Continuous	11	8.2 [0.53-130]	0.13
Plasma tumour mutation burden (WES)	Continuous	14	6.2 [0.74-52]	0.0925
Plasma tumour fraction (LC-WGS)	Binary (split on the median)	11	0.27 [0.065-1.1]	0.0697
