# Supplementary material for: Whole-genome/exome analysis of circulating tumor DNA and comparison to tumor genomics from patients with heavily pre-treated ovarian cancer: subset analysis of the PERMED-01 trial
Source: Front Oncol. 2022 Jul 29;12:946257. doi: 10.3389/fonc.2022.946257 (PMC9373051; doi:10.3389/fonc.2022.946257)
Supplement: Supplementary file 7 [file Table_4.xlsx]

## Sheet: Table S4
Table S4. Supervised analysis of copy number alterations associated withprogression-free survival in HGSC (N=16)
ChrName	start	end	Cytobands	freq_gain_short	Freq_gain_long	p_gain	freq_loss_short	Freq_loss_long	p_loss	Status
6	62500001	170000000	6q11.1-6q27	0.0	0.0	1	0.8	0.0	4.76E-02	Loss in short PFS
8	500001	11500000	8p23.3-8p23.1	0.0	0.0	1	0.8	0.0	4.76E-02	Loss in short PFS
8	12500001	146000000	8p23.1-8q24.3	0.8	0.0	4.76E-02	0.0	0.0	1	Gain in Short PFS
