# Supplementary material for: Whole-genome/exome analysis of circulating tumor DNA and comparison to tumor genomics from patients with heavily pre-treated ovarian cancer: subset analysis of the PERMED-01 trial
Source: Front Oncol. 2022 Jul 29;12:946257. doi: 10.3389/fonc.2022.946257 (PMC9373051; doi:10.3389/fonc.2022.946257)
Supplement: Supplementary Table 6 — Plasma low-coverage - WGS data. [file Table_6.xlsx]

## Sheet: HG19_24_Ovac_sWGS_cfDNA_V2_500k
ID	chrom	start	end	num.mark	seg.median.logR	copy.number	call	subclone.status	logR_Copy_Number	Corrected_Copy_Number	Corrected_Call	sample
Ovac-1058_S1	chr1	1000001	248500000	495	0.00744286	2	NEUT	FALSE	2.08244	2	NEUT	1058_Ovac_sWGS_Meta
Ovac-1058_S1	chr2	500001	243000000	485	0.00410158	2	NEUT	FALSE	2.04538	2	NEUT	1058_Ovac_sWGS_Meta
Ovac-1058_S1	chr3	500001	197500000	394	0.0022506	2	NEUT	FALSE	2.02488	2	NEUT	1058_Ovac_sWGS_Meta
Ovac-1058_S1	chr4	500001	185000000	369	-0.0117998	2	NEUT	FALSE	1.87018	2	NEUT	1058_Ovac_sWGS_Meta
Ovac-1058_S1	chr4	185000001	190500000	11	-0.0973069	1	HETD	FALSE	0.960472	1	HETD	1058_Ovac_sWGS_Meta
Ovac-1058_S1	chr5	1000001	180500000	359	0.00197793	2	NEUT	FALSE	2.02187	2	NEUT	1058_Ovac_sWGS_Meta
Ovac-1058_S1	chr6	500001	28500000	56	-0.00918997	2	NEUT	FALSE	1.8988	2	NEUT	1058_Ovac_sWGS_Meta
Ovac-1058_S1	chr6	28500001	33500000	10	-6.64459	4	AMP	FALSE	0.015625	0	HOMD	1058_Ovac_sWGS_Meta
Ovac-1058_S1	chr6	33500001	170000000	273	-0.00842678	2	NEUT	FALSE	1.90718	2	NEUT	1058_Ovac_sWGS_Meta
Ovac-1058_S1	chr7	500001	159000000	317	0.00540289	2	NEUT	FALSE	2.0598	2	NEUT	1058_Ovac_sWGS_Meta
Ovac-1058_S1	chr8	500001	146000000	291	0.00475512	2	NEUT	FALSE	2.05262	2	NEUT	1058_Ovac_sWGS_Meta
Ovac-1058_S1	chr9	500001	141000000	281	-0.00154945	2	NEUT	FALSE	1.98289	2	NEUT	1058_Ovac_sWGS_Meta
Ovac-1058_S1	chr10	500001	135000000	269	0.00718029	2	NEUT	FALSE	2.07952	2	NEUT	1058_Ovac_sWGS_Meta
Ovac-1058_S1	chr11	500001	134500000	268	0.001737	2	NEUT	FALSE	2.0192	2	NEUT	1058_Ovac_sWGS_Meta
Ovac-1058_S1	chr12	500001	133500000	266	-0.00756549	2	NEUT	FALSE	1.91664	2	NEUT	1058_Ovac_sWGS_Meta
Ovac-1058_S1	chr13	19500001	114000000	189	-0.00385632	2	NEUT	FALSE	1.95745	2	NEUT	1058_Ovac_sWGS_Meta
Ovac-1058_S1	chr14	20500001	107000000	173	0.00285509	2	NEUT	FALSE	2.03157	2	NEUT	1058_Ovac_sWGS_Meta
Ovac-1058_S1	chr15	24000001	102000000	156	0.0119657	2	NEUT	FALSE	2.13274	2	NEUT	1058_Ovac_sWGS_Meta
Ovac-1058_S1	chr16	500001	90000000	179	-0.0187031	2	NEUT	FALSE	1.79471	2	NEUT	1058_Ovac_sWGS_Meta
Ovac-1058_S1	chr17	500001	81000000	161	-0.0160053	2	NEUT	FALSE	1.82416	2	NEUT	1058_Ovac_sWGS_Meta
Ovac-1058_S1	chr18	500001	78000000	155	-0.00341342	2	NEUT	FALSE	1.96234	2	NEUT	1058_Ovac_sWGS_Meta
Ovac-1058_S1	chr19	500001	24000000	47	-0.0926643	1	HETD	FALSE	1.00849	1	HETD	1058_Ovac_sWGS_Meta
Ovac-1058_S1	chr19	24000001	35500000	23	0.0163183	2	NEUT	FALSE	2.1813	2	NEUT	1058_Ovac_sWGS_Meta
Ovac-1058_S1	chr19	35500001	59000000	47	-0.0989011	1	HETD	FALSE	0.944019	1	HETD	1058_Ovac_sWGS_Meta
Ovac-1058_S1	chr20	500001	62500000	124	0.0146621	2	NEUT	FALSE	2.1628	2	NEUT	1058_Ovac_sWGS_Meta
Ovac-1058_S1	chr21	15500001	48000000	65	-0.0159432	2	NEUT	FALSE	1.82484	2	NEUT	1058_Ovac_sWGS_Meta
Ovac-1058_S1	chr22	17500001	51000000	67	0.0296012	2	NEUT	FALSE	2.33039	2	NEUT	1058_Ovac_sWGS_Meta
Ovac-1058_S1	chrX	3000001	154500000	303	0.0090558	2	NEUT	FALSE	2.10036	2	NEUT	1058_Ovac_sWGS_Meta
Ovac-1074_S2	chr1	1000001	71500000	141	0.0123855	2	NEUT	FALSE	2.25264	2	NEUT	1074_Ovac_sWGS_Meta
Ovac-1074_S2	chr1	71500001	85500000	28	-0.0799469	1	HETD	FALSE	0.420427	1	HETD	1074_Ovac_sWGS_Meta
Ovac-1074_S2	chr1	85500001	157000000	143	-0.0158076	2	NEUT	FALSE	1.6807	2	NEUT	1074_Ovac_sWGS_Meta
Ovac-1074_S2	chr1	157000001	214000000	114	0.0366214	3	GAIN	FALSE	2.75331	3	GAIN	1074_Ovac_sWGS_Meta
Ovac-1074_S2	chr1	214000001	248500000	69	-0.0066263	2	NEUT	FALSE	1.86573	2	NEUT	1074_Ovac_sWGS_Meta
Ovac-1074_S2	chr2	500001	243000000	485	0.00726974	2	NEUT	FALSE	2.14802	2	NEUT	1074_Ovac_sWGS_Meta
Ovac-1074_S2	chr3	500001	71000000	141	-0.000398184	2	NEUT	FALSE	1.99191	2	NEUT	1074_Ovac_sWGS_Meta
Ovac-1074_S2	chr3	71000001	85000000	28	-0.0505939	1	HETD	FALSE	0.990235	1	HETD	1074_Ovac_sWGS_Meta
Ovac-1074_S2	chr3	85000001	197500000	225	0.0651276	3	GAIN	FALSE	3.35307	3	GAIN	1074_Ovac_sWGS_Meta
Ovac-1074_S2	chr4	500001	42000000	83	-0.0370095	1	HETD	FALSE	1.25789	1	HETD	1074_Ovac_sWGS_Meta
Ovac-1074_S2	chr4	42000001	176500000	269	0.000667968	2	NEUT	FALSE	2.01357	2	NEUT	1074_Ovac_sWGS_Meta
Ovac-1074_S2	chr4	176500001	190500000	28	-0.0765537	1	HETD	FALSE	0.485706	1	HETD	1074_Ovac_sWGS_Meta
Ovac-1074_S2	chr5	1000001	30500000	59	-0.0367281	1	HETD	FALSE	1.26346	1	HETD	1074_Ovac_sWGS_Meta
Ovac-1074_S2	chr5	30500001	180500000	300	0.037347	3	GAIN	FALSE	2.76843	3	GAIN	1074_Ovac_sWGS_Meta
Ovac-1074_S2	chr6	500001	17500000	34	0.0213447	2	NEUT	FALSE	2.43674	2	NEUT	1074_Ovac_sWGS_Meta
Ovac-1074_S2	chr6	17500001	28500000	22	-0.0510829	1	HETD	FALSE	0.980645	1	HETD	1074_Ovac_sWGS_Meta
Ovac-1074_S2	chr6	28500001	33500000	10	-3.76998	4	AMP	FALSE	0.015625	4	AMP	1074_Ovac_sWGS_Meta
Ovac-1074_S2	chr6	33500001	170000000	273	-0.00531922	2	NEUT	FALSE	1.89216	2	NEUT	1074_Ovac_sWGS_Meta
Ovac-1074_S2	chr7	500001	159000000	317	-0.00398761	2	NEUT	FALSE	1.91912	2	NEUT	1074_Ovac_sWGS_Meta
Ovac-1074_S2	chr8	500001	53000000	105	-0.0533797	1	HETD	FALSE	0.935656	1	HETD	1074_Ovac_sWGS_Meta
Ovac-1074_S2	chr8	53000001	146000000	186	0.00198803	2	NEUT	FALSE	2.04041	2	NEUT	1074_Ovac_sWGS_Meta
Ovac-1074_S2	chr9	500001	141000000	281	-0.00119311	2	NEUT	FALSE	1.97578	2	NEUT	1074_Ovac_sWGS_Meta
Ovac-1074_S2	chr10	500001	44000000	87	-0.0399886	1	HETD	FALSE	1.19897	1	HETD	1074_Ovac_sWGS_Meta
Ovac-1074_S2	chr10	44000001	135000000	182	0.0152421	2	NEUT	FALSE	2.31121	2	NEUT	1074_Ovac_sWGS_Meta
Ovac-1074_S2	chr11	500001	39000000	77	0.00345958	2	NEUT	FALSE	2.07035	2	NEUT	1074_Ovac_sWGS_Meta
Ovac-1074_S2	chr11	39000001	110500000	143	-0.033749	1	HETD	FALSE	1.32251	1	HETD	1074_Ovac_sWGS_Meta
Ovac-1074_S2	chr11	110500001	134500000	48	0.0304178	3	GAIN	FALSE	2.62435	3	GAIN	1074_Ovac_sWGS_Meta
Ovac-1074_S2	chr12	500001	126500000	252	0.00494123	2	NEUT	FALSE	2.10053	2	NEUT	1074_Ovac_sWGS_Meta
Ovac-1074_S2	chr12	126500001	133500000	14	-0.0952236	1	HETD	FALSE	0.128428	1	HETD	1074_Ovac_sWGS_Meta
Ovac-1074_S2	chr13	19500001	114000000	189	-0.0144789	2	NEUT	FALSE	1.7074	2	NEUT	1074_Ovac_sWGS_Meta
Ovac-1074_S2	chr14	20500001	107000000	173	0.0211975	2	NEUT	FALSE	2.43371	2	NEUT	1074_Ovac_sWGS_Meta
Ovac-1074_S2	chr15	24000001	102000000	156	-0.00710383	2	NEUT	FALSE	1.85607	2	NEUT	1074_Ovac_sWGS_Meta
Ovac-1074_S2	chr16	500001	59500000	118	-0.00108058	2	NEUT	FALSE	1.97806	2	NEUT	1074_Ovac_sWGS_Meta
Ovac-1074_S2	chr16	59500001	72000000	25	-0.0843601	1	HETD	FALSE	0.335755	1	HETD	1074_Ovac_sWGS_Meta
Ovac-1074_S2	chr16	72000001	90000000	36	0.00500615	2	NEUT	FALSE	2.10185	2	NEUT	1074_Ovac_sWGS_Meta
Ovac-1074_S2	chr17	500001	49500000	98	-0.0423936	1	HETD	FALSE	1.1515	1	HETD	1074_Ovac_sWGS_Meta
Ovac-1074_S2	chr17	49500001	81000000	63	0.00393567	2	NEUT	FALSE	2.08004	2	NEUT	1074_Ovac_sWGS_Meta
Ovac-1074_S2	chr18	500001	24500000	48	-0.0111722	2	NEUT	FALSE	1.77397	2	NEUT	1074_Ovac_sWGS_Meta
Ovac-1074_S2	chr18	24500001	78000000	107	-0.0426259	1	HETD	FALSE	1.14692	1	HETD	1074_Ovac_sWGS_Meta
Ovac-1074_S2	chr19	500001	59000000	117	-0.0792746	1	HETD	FALSE	0.433349	1	HETD	1074_Ovac_sWGS_Meta
Ovac-1074_S2	chr20	500001	37500000	74	0.0126726	2	NEUT	FALSE	2.25852	2	NEUT	1074_Ovac_sWGS_Meta
Ovac-1074_S2	chr20	37500001	62500000	50	0.0483346	3	GAIN	FALSE	2.99832	3	GAIN	1074_Ovac_sWGS_Meta
Ovac-1074_S2	chr21	15500001	48000000	65	0.0194187	2	NEUT	FALSE	2.39706	2	NEUT	1074_Ovac_sWGS_Meta
Ovac-1074_S2	chr22	17500001	51000000	67	0.0158134	2	NEUT	FALSE	2.32294	2	NEUT	1074_Ovac_sWGS_Meta
Ovac-1074_S2	chrX	3000001	81000000	156	-0.012361	2	NEUT	FALSE	1.75002	2	NEUT	1074_Ovac_sWGS_Meta
Ovac-1074_S2	chrX	81000001	154500000	147	-0.0341154	1	HETD	FALSE	1.31524	1	HETD	1074_Ovac_sWGS_Meta
Ovac-1096_S3	chr1	1000001	19000000	36	0.0872383	3	GAIN	FALSE	2.79403	3	GAIN	1096_Ovac_sWGS_Meta
Ovac-1096_S3	chr1	19000001	205500000	373	0.0248461	2	NEUT	FALSE	2.22128	2	NEUT	1096_Ovac_sWGS_Meta
Ovac-1096_S3	chr1	206500001	248500000	84	-0.0765162	1	HETD	FALSE	1.342	1	HETD	1096_Ovac_sWGS_Meta
Ovac-1096_S3	chr2	500001	8500000	16	0.110555	3	GAIN	FALSE	3.01452	3	GAIN	1096_Ovac_sWGS_Meta
Ovac-1096_S3	chr2	8500001	52500000	88	0.018077	2	NEUT	FALSE	2.16061	2	NEUT	1096_Ovac_sWGS_Meta
Ovac-1096_S3	chr2	52500001	84000000	63	-0.0937896	1	HETD	FALSE	1.19823	1	HETD	1096_Ovac_sWGS_Meta
Ovac-1096_S3	chr2	84000001	139500000	111	0.0346809	2	NEUT	FALSE	2.30993	2	NEUT	1096_Ovac_sWGS_Meta
Ovac-1096_S3	chr2	139500001	157000000	35	0.0833531	3	GAIN	FALSE	2.75764	3	GAIN	1096_Ovac_sWGS_Meta
Ovac-1096_S3	chr2	157000001	173500000	33	-0.0118301	2	NEUT	FALSE	1.89597	2	NEUT	1096_Ovac_sWGS_Meta
Ovac-1096_S3	chr2	173500001	207000000	67	0.136045	3	GAIN	FALSE	3.25966	3	GAIN	1096_Ovac_sWGS_Meta
Ovac-1096_S3	chr2	207000001	243000000	72	-0.0216577	2	NEUT	FALSE	1.8102	2	NEUT	1096_Ovac_sWGS_Meta
Ovac-1096_S3	chr3	500001	14000000	27	0.229331	4	AMP	FALSE	4.19469	4	AMP	1096_Ovac_sWGS_Meta
Ovac-1096_S3	chr3	14000001	23000000	18	0.121867	3	GAIN	FALSE	3.12278	3	GAIN	1096_Ovac_sWGS_Meta
Ovac-1096_S3	chr3	23000001	113500000	181	0.0206652	2	NEUT	FALSE	2.18378	2	NEUT	1096_Ovac_sWGS_Meta
Ovac-1096_S3	chr3	113500001	120500000	14	0.118429	3	GAIN	FALSE	3.08979	3	GAIN	1096_Ovac_sWGS_Meta
Ovac-1096_S3	chr3	120500001	141000000	41	0.224785	4	AMP	FALSE	4.14771	4	AMP	1096_Ovac_sWGS_Meta
Ovac-1096_S3	chr3	141000001	144500000	7	0.116704	3	GAIN	FALSE	3.07326	3	GAIN	1096_Ovac_sWGS_Meta
Ovac-1096_S3	chr3	144500001	164000000	39	0.034215	2	NEUT	FALSE	2.30571	2	NEUT	1096_Ovac_sWGS_Meta
Ovac-1096_S3	chr3	164000001	197500000	67	0.101678	3	GAIN	FALSE	2.93016	3	GAIN	1096_Ovac_sWGS_Meta
Ovac-1096_S3	chr4	500001	8500000	16	0.0839692	3	GAIN	FALSE	2.76341	3	GAIN	1096_Ovac_sWGS_Meta
Ovac-1096_S3	chr4	10000001	17500000	15	-0.0101104	2	NEUT	FALSE	1.91104	2	NEUT	1096_Ovac_sWGS_Meta
Ovac-1096_S3	chr4	17500001	45000000	55	-0.0908667	1	HETD	FALSE	1.22244	1	HETD	1096_Ovac_sWGS_Meta
Ovac-1096_S3	chr4	45000001	108500000	127	0.010474	2	NEUT	FALSE	2.09282	2	NEUT	1096_Ovac_sWGS_Meta
Ovac-1096_S3	chr4	108500001	190500000	164	-0.0990425	1	HETD	FALSE	1.15485	1	HETD	1096_Ovac_sWGS_Meta
Ovac-1096_S3	chr5	1000001	46000000	90	0.334888	4	AMP	FALSE	5.32825	5	HLAMP	1096_Ovac_sWGS_Meta
Ovac-1096_S3	chr5	50000001	180500000	261	-0.194836	1	HETD	FALSE	0.390804	1	HETD	1096_Ovac_sWGS_Meta
Ovac-1096_S3	chr6	500001	6000000	11	0.096046	3	GAIN	FALSE	2.8769	3	GAIN	1096_Ovac_sWGS_Meta
Ovac-1096_S3	chr6	6000001	15500000	19	-0.0195673	2	NEUT	FALSE	1.8284	2	NEUT	1096_Ovac_sWGS_Meta
Ovac-1096_S3	chr6	15500001	26000000	21	0.127856	3	GAIN	FALSE	3.18044	3	GAIN	1096_Ovac_sWGS_Meta
Ovac-1096_S3	chr6	26000001	98000000	144	0.0161466	2	NEUT	FALSE	2.14337	2	NEUT	1096_Ovac_sWGS_Meta
Ovac-1096_S3	chr6	98000001	170000000	144	-0.101094	1	HETD	FALSE	1.13795	1	HETD	1096_Ovac_sWGS_Meta
Ovac-1096_S3	chr7	500001	24000000	47	0.117678	3	GAIN	FALSE	3.08259	3	GAIN	1096_Ovac_sWGS_Meta
Ovac-1096_S3	chr7	24000001	35000000	22	0.260867	4	AMP	FALSE	4.5247	5	HLAMP	1096_Ovac_sWGS_Meta
Ovac-1096_S3	chr7	35500001	89500000	108	0.00851334	2	NEUT	FALSE	2.07539	2	NEUT	1096_Ovac_sWGS_Meta
Ovac-1096_S3	chr7	89500001	102000000	25	-0.127316	1	HETD	FALSE	0.924036	1	HETD	1096_Ovac_sWGS_Meta
Ovac-1096_S3	chr7	103000001	114500000	23	0.141074	3	GAIN	FALSE	3.30855	3	GAIN	1096_Ovac_sWGS_Meta
Ovac-1096_S3	chr7	114500001	149000000	69	-0.0306645	2	NEUT	FALSE	1.73211	2	NEUT	1096_Ovac_sWGS_Meta
Ovac-1096_S3	chr7	149000001	159000000	20	0.120104	3	GAIN	FALSE	3.10585	3	GAIN	1096_Ovac_sWGS_Meta
Ovac-1096_S3	chr8	500001	34500000	68	-0.102962	1	HETD	FALSE	1.12258	1	HETD	1096_Ovac_sWGS_Meta
Ovac-1096_S3	chr8	34500001	49500000	30	0.220654	4	AMP	FALSE	4.10515	4	AMP	1096_Ovac_sWGS_Meta
Ovac-1096_S3	chr8	49500001	82000000	65	0.024005	2	NEUT	FALSE	2.21372	2	NEUT	1096_Ovac_sWGS_Meta
Ovac-1096_S3	chr8	82000001	107500000	51	-0.0897717	1	HETD	FALSE	1.23152	1	HETD	1096_Ovac_sWGS_Meta
Ovac-1096_S3	chr8	107500001	117000000	19	0.0241752	2	NEUT	FALSE	2.21525	2	NEUT	1096_Ovac_sWGS_Meta
Ovac-1096_S3	chr8	117000001	126500000	19	0.118214	3	GAIN	FALSE	3.08773	3	GAIN	1096_Ovac_sWGS_Meta
Ovac-1096_S3	chr8	126500001	146000000	39	0.460269	4	AMP	FALSE	6.78701	7	HLAMP	1096_Ovac_sWGS_Meta
Ovac-1096_S3	chr9	500001	22500000	44	-0.0849517	1	HETD	FALSE	1.27158	1	HETD	1096_Ovac_sWGS_Meta
Ovac-1096_S3	chr9	22500001	141000000	237	0.0424412	2	NEUT	FALSE	2.3803	2	NEUT	1096_Ovac_sWGS_Meta
Ovac-1096_S3	chr10	500001	30000000	59	-0.0015004	2	NEUT	FALSE	1.98676	2	NEUT	1096_Ovac_sWGS_Meta
Ovac-1096_S3	chr10	30000001	35500000	11	0.105884	3	GAIN	FALSE	2.97006	3	GAIN	1096_Ovac_sWGS_Meta
Ovac-1096_S3	chr10	35500001	100000000	129	0.0205988	2	NEUT	FALSE	2.18318	2	NEUT	1096_Ovac_sWGS_Meta
Ovac-1096_S3	chr10	100000001	122000000	44	-0.0810795	1	HETD	FALSE	1.30385	1	HETD	1096_Ovac_sWGS_Meta
Ovac-1096_S3	chr10	122000001	135000000	26	0.00320278	2	NEUT	FALSE	2.02831	2	NEUT	1096_Ovac_sWGS_Meta
Ovac-1096_S3	chr11	500001	43000000	85	-0.0762594	1	HETD	FALSE	1.34415	1	HETD	1096_Ovac_sWGS_Meta
Ovac-1096_S3	chr11	43000001	69000000	52	0.00814834	2	NEUT	FALSE	2.07215	2	NEUT	1096_Ovac_sWGS_Meta
Ovac-1096_S3	chr11	70000001	104000000	68	0.119796	3	GAIN	FALSE	3.10289	3	GAIN	1096_Ovac_sWGS_Meta
Ovac-1096_S3	chr11	104000001	134500000	61	0.0406523	2	NEUT	FALSE	2.36404	2	NEUT	1096_Ovac_sWGS_Meta
Ovac-1096_S3	chr12	500001	19000000	37	-0.0962205	1	HETD	FALSE	1.17813	1	HETD	1096_Ovac_sWGS_Meta
Ovac-1096_S3	chr12	19000001	124500000	211	0.0134618	2	NEUT	FALSE	2.11942	2	NEUT	1096_Ovac_sWGS_Meta
Ovac-1096_S3	chr12	124500001	133500000	18	0.0758468	3	GAIN	FALSE	2.6876	3	GAIN	1096_Ovac_sWGS_Meta
Ovac-1096_S3	chr13	19500001	114000000	189	0.02685	2	NEUT	FALSE	2.23929	2	NEUT	1096_Ovac_sWGS_Meta
Ovac-1096_S3	chr14	20500001	100000000	159	0.0154599	2	NEUT	FALSE	2.13724	2	NEUT	1096_Ovac_sWGS_Meta
Ovac-1096_S3	chr14	100000001	107000000	14	-0.0808486	1	HETD	FALSE	1.30578	1	HETD	1096_Ovac_sWGS_Meta
Ovac-1096_S3	chr15	24000001	60000000	72	-0.0803105	1	HETD	FALSE	1.31028	1	HETD	1096_Ovac_sWGS_Meta
Ovac-1096_S3	chr15	60000001	102000000	84	0.234724	4	AMP	FALSE	4.25061	4	AMP	1096_Ovac_sWGS_Meta
Ovac-1096_S3	chr16	500001	5000000	9	-0.136913	1	HETD	FALSE	0.846716	1	HETD	1096_Ovac_sWGS_Meta
Ovac-1096_S3	chr16	5000001	28000000	46	0.0134906	2	NEUT	FALSE	2.11967	2	NEUT	1096_Ovac_sWGS_Meta
Ovac-1096_S3	chr16	30500001	78500000	96	-0.092748	1	HETD	FALSE	1.20685	1	HETD	1096_Ovac_sWGS_Meta
Ovac-1096_S3	chr16	78500001	90000000	23	-0.0237785	2	NEUT	FALSE	1.79177	2	NEUT	1096_Ovac_sWGS_Meta
Ovac-1096_S3	chr17	500001	45500000	90	-0.0975752	1	HETD	FALSE	1.16695	1	HETD	1096_Ovac_sWGS_Meta
Ovac-1096_S3	chr17	45500001	81000000	71	0.0240887	2	NEUT	FALSE	2.21448	2	NEUT	1096_Ovac_sWGS_Meta
Ovac-1096_S3	chr18	500001	8000000	15	-0.0718318	1	HETD	FALSE	1.38129	1	HETD	1096_Ovac_sWGS_Meta
Ovac-1096_S3	chr18	8000001	78000000	140	0.0274054	2	NEUT	FALSE	2.24429	2	NEUT	1096_Ovac_sWGS_Meta
Ovac-1096_S3	chr19	500001	9500000	18	-0.168296	1	HETD	FALSE	0.597429	1	HETD	1096_Ovac_sWGS_Meta
Ovac-1096_S3	chr19	9500001	16500000	14	0.0441825	2	NEUT	FALSE	2.39614	2	NEUT	1096_Ovac_sWGS_Meta
Ovac-1096_S3	chr19	16500001	23500000	14	-0.133809	1	HETD	FALSE	0.871674	1	HETD	1096_Ovac_sWGS_Meta
Ovac-1096_S3	chr19	23500001	32500000	18	0.189582	4	AMP	FALSE	3.78887	4	AMP	1096_Ovac_sWGS_Meta
Ovac-1096_S3	chr19	32500001	59000000	53	-0.149498	1	HETD	FALSE	0.7461	1	HETD	1096_Ovac_sWGS_Meta
Ovac-1096_S3	chr20	500001	9000000	17	0.0675629	3	GAIN	FALSE	2.61073	3	GAIN	1096_Ovac_sWGS_Meta
Ovac-1096_S3	chr20	9000001	23500000	29	-0.0764311	1	HETD	FALSE	1.34272	1	HETD	1096_Ovac_sWGS_Meta
Ovac-1096_S3	chr20	23500001	42500000	38	0.00313353	2	NEUT	FALSE	2.0277	2	NEUT	1096_Ovac_sWGS_Meta
Ovac-1096_S3	chr20	42500001	62500000	40	0.157587	3	GAIN	FALSE	3.47025	3	GAIN	1096_Ovac_sWGS_Meta
Ovac-1096_S3	chr21	15500001	48000000	65	0.0308867	2	NEUT	FALSE	2.27565	2	NEUT	1096_Ovac_sWGS_Meta
Ovac-1096_S3	chr22	17500001	40500000	46	0.0901915	3	GAIN	FALSE	2.82176	3	GAIN	1096_Ovac_sWGS_Meta
Ovac-1096_S3	chr22	40500001	51000000	21	-0.0374581	2	NEUT	FALSE	1.67352	2	NEUT	1096_Ovac_sWGS_Meta
Ovac-1096_S3	chrX	3000001	38000000	70	-0.0867218	1	HETD	FALSE	1.25685	1	HETD	1096_Ovac_sWGS_Meta
Ovac-1096_S3	chrX	38000001	54500000	33	-0.0185242	2	NEUT	FALSE	1.83749	2	NEUT	1096_Ovac_sWGS_Meta
Ovac-1096_S3	chrX	57000001	132000000	150	0.141083	3	GAIN	FALSE	3.30863	3	GAIN	1096_Ovac_sWGS_Meta
Ovac-1096_S3	chrX	132000001	154500000	45	0.223729	4	AMP	FALSE	4.13682	4	AMP	1096_Ovac_sWGS_Meta
Ovac-1107_S4	chr1	1000001	248500000	495	-0.00116858	2	NEUT	FALSE	1.98327	2	NEUT	1107_Ovac_sWGS_Meta
Ovac-1107_S4	chr2	500001	243000000	485	-0.00588331	2	NEUT	FALSE	1.9159	2	NEUT	1107_Ovac_sWGS_Meta
Ovac-1107_S4	chr3	500001	197500000	394	0.00530335	2	NEUT	FALSE	2.0761	2	NEUT	1107_Ovac_sWGS_Meta
Ovac-1107_S4	chr4	500001	190500000	380	0.0042069	2	NEUT	FALSE	2.06034	2	NEUT	1107_Ovac_sWGS_Meta
Ovac-1107_S4	chr5	1000001	180500000	359	0.000657869	2	NEUT	FALSE	2.00942	2	NEUT	1107_Ovac_sWGS_Meta
Ovac-1107_S4	chr6	500001	28500000	56	-0.0170397	2	NEUT	FALSE	1.75737	2	NEUT	1107_Ovac_sWGS_Meta
Ovac-1107_S4	chr6	28500001	33500000	10	-4.79497	4	AMP	FALSE	0.015625	4	AMP	1107_Ovac_sWGS_Meta
Ovac-1107_S4	chr6	33500001	170000000	273	0.00121763	2	NEUT	FALSE	2.01745	2	NEUT	1107_Ovac_sWGS_Meta
Ovac-1107_S4	chr7	500001	159000000	317	-0.00233428	2	NEUT	FALSE	1.96659	2	NEUT	1107_Ovac_sWGS_Meta
Ovac-1107_S4	chr8	500001	146000000	291	0.00663928	2	NEUT	FALSE	2.09531	2	NEUT	1107_Ovac_sWGS_Meta
Ovac-1107_S4	chr9	500001	141000000	281	0.0124072	2	NEUT	FALSE	2.17848	2	NEUT	1107_Ovac_sWGS_Meta
Ovac-1107_S4	chr10	500001	135000000	269	-0.00706776	2	NEUT	FALSE	1.89902	2	NEUT	1107_Ovac_sWGS_Meta
Ovac-1107_S4	chr11	500001	134500000	268	-0.00115127	2	NEUT	FALSE	1.98352	2	NEUT	1107_Ovac_sWGS_Meta
Ovac-1107_S4	chr12	500001	133500000	266	0.00354614	2	NEUT	FALSE	2.05085	2	NEUT	1107_Ovac_sWGS_Meta
Ovac-1107_S4	chr13	19500001	114000000	189	0.00851623	2	NEUT	FALSE	2.12234	2	NEUT	1107_Ovac_sWGS_Meta
Ovac-1107_S4	chr14	20500001	107000000	173	-0.00310612	2	NEUT	FALSE	1.95556	2	NEUT	1107_Ovac_sWGS_Meta
Ovac-1107_S4	chr15	24000001	102000000	156	0.00181202	2	NEUT	FALSE	2.02597	2	NEUT	1107_Ovac_sWGS_Meta
Ovac-1107_S4	chr16	500001	90000000	179	-0.00306284	2	NEUT	FALSE	1.95618	2	NEUT	1107_Ovac_sWGS_Meta
Ovac-1107_S4	chr17	500001	81000000	161	-0.0170945	2	NEUT	FALSE	1.7566	2	NEUT	1107_Ovac_sWGS_Meta
Ovac-1107_S4	chr18	500001	78000000	155	-0.000528026	2	NEUT	FALSE	1.99244	2	NEUT	1107_Ovac_sWGS_Meta
Ovac-1107_S4	chr19	500001	22000000	43	-0.0720208	1	HETD	FALSE	0.993764	1	HETD	1107_Ovac_sWGS_Meta
Ovac-1107_S4	chr19	22000001	40500000	37	0.0131343	2	NEUT	FALSE	2.18898	2	NEUT	1107_Ovac_sWGS_Meta
Ovac-1107_S4	chr19	40500001	59000000	37	-0.0751572	1	HETD	FALSE	0.951074	1	HETD	1107_Ovac_sWGS_Meta
Ovac-1107_S4	chr20	500001	62500000	124	0.00960114	2	NEUT	FALSE	2.13798	2	NEUT	1107_Ovac_sWGS_Meta
Ovac-1107_S4	chr21	15500001	48000000	65	-0.00238622	2	NEUT	FALSE	1.96585	2	NEUT	1107_Ovac_sWGS_Meta
Ovac-1107_S4	chr22	17500001	51000000	67	0.01459	2	NEUT	FALSE	2.21003	2	NEUT	1107_Ovac_sWGS_Meta
Ovac-1107_S4	chrX	3000001	154500000	303	0.0102172	2	NEUT	FALSE	2.14686	2	NEUT	1107_Ovac_sWGS_Meta
Ovac-1135_S5	chr1	1000001	79000000	156	0.0342279	3	GAIN	FALSE	2.88141	3	GAIN	1135_Ovac_sWGS_Meta
Ovac-1135_S5	chr1	79000001	248500000	339	0.00819162	2	NEUT	FALSE	2.20905	2	NEUT	1135_Ovac_sWGS_Meta
Ovac-1135_S5	chr2	500001	43500000	86	-0.0292333	1	HETD	FALSE	1.26358	1	HETD	1135_Ovac_sWGS_Meta
Ovac-1135_S5	chr2	43500001	83000000	79	0.0426792	3	GAIN	FALSE	3.10229	3	GAIN	1135_Ovac_sWGS_Meta
Ovac-1135_S5	chr2	83000001	243000000	320	-0.00295752	2	NEUT	FALSE	1.92482	2	NEUT	1135_Ovac_sWGS_Meta
Ovac-1135_S5	chr3	500001	197500000	394	0.0116671	2	NEUT	FALSE	2.2981	2	NEUT	1135_Ovac_sWGS_Meta
Ovac-1135_S5	chr4	500001	121500000	242	0.0048186	2	NEUT	FALSE	2.12282	2	NEUT	1135_Ovac_sWGS_Meta
Ovac-1135_S5	chr4	121500001	190500000	138	-0.0417862	1	HETD	FALSE	0.951916	1	HETD	1135_Ovac_sWGS_Meta
Ovac-1135_S5	chr5	1000001	73500000	145	0.00142105	2	NEUT	FALSE	2.03618	2	NEUT	1135_Ovac_sWGS_Meta
Ovac-1135_S5	chr5	73500001	180500000	214	-0.0245157	1	HETD	FALSE	1.38142	1	HETD	1135_Ovac_sWGS_Meta
Ovac-1135_S5	chr6	500001	28500000	56	-0.0285985	1	HETD	FALSE	1.27942	1	HETD	1135_Ovac_sWGS_Meta
Ovac-1135_S5	chr6	28500001	33500000	10	-5.91723	4	AMP	FALSE	0.015625	4	AMP	1135_Ovac_sWGS_Meta
Ovac-1135_S5	chr6	33500001	103000000	139	0.0182486	2	NEUT	FALSE	2.46732	2	NEUT	1135_Ovac_sWGS_Meta
Ovac-1135_S5	chr6	103000001	170000000	134	-0.0373369	1	HETD	FALSE	1.06207	1	HETD	1135_Ovac_sWGS_Meta
Ovac-1135_S5	chr7	500001	66500000	132	-0.0214442	1	HETD	FALSE	1.45834	1	HETD	1135_Ovac_sWGS_Meta
Ovac-1135_S5	chr7	67000001	159000000	184	0.0268745	3	GAIN	FALSE	2.69029	3	GAIN	1135_Ovac_sWGS_Meta
Ovac-1135_S5	chr8	500001	31000000	61	-0.026032	1	HETD	FALSE	1.3435	1	HETD	1135_Ovac_sWGS_Meta
Ovac-1135_S5	chr8	31000001	36000000	10	0.0785793	3	GAIN	FALSE	4.05507	3	GAIN	1135_Ovac_sWGS_Meta
Ovac-1135_S5	chr8	36000001	104500000	137	0.00420546	2	NEUT	FALSE	2.10717	2	NEUT	1135_Ovac_sWGS_Meta
Ovac-1135_S5	chr8	104500001	146000000	83	0.0523107	3	GAIN	FALSE	3.35558	3	GAIN	1135_Ovac_sWGS_Meta
Ovac-1135_S5	chr9	500001	141000000	281	0.028737	3	GAIN	FALSE	2.7386	3	GAIN	1135_Ovac_sWGS_Meta
Ovac-1135_S5	chr10	500001	17500000	34	0.0521462	3	GAIN	FALSE	3.35124	3	GAIN	1135_Ovac_sWGS_Meta
Ovac-1135_S5	chr10	18500001	31500000	26	-0.036027	1	HETD	FALSE	1.09457	1	HETD	1135_Ovac_sWGS_Meta
Ovac-1135_S5	chr10	31500001	100500000	138	0.00473637	2	NEUT	FALSE	2.12072	2	NEUT	1135_Ovac_sWGS_Meta
Ovac-1135_S5	chr10	100500001	122000000	43	-0.041476	1	HETD	FALSE	0.959584	1	HETD	1135_Ovac_sWGS_Meta
Ovac-1135_S5	chr10	122000001	135000000	26	0.0725127	3	GAIN	FALSE	3.89239	3	GAIN	1135_Ovac_sWGS_Meta
Ovac-1135_S5	chr11	500001	94500000	188	0.00474647	2	NEUT	FALSE	2.12098	2	NEUT	1135_Ovac_sWGS_Meta
Ovac-1135_S5	chr11	94500001	110500000	32	-0.0517047	1	HETD	FALSE	0.707565	1	HETD	1135_Ovac_sWGS_Meta
Ovac-1135_S5	chr11	110500001	134500000	48	0.017712	2	NEUT	FALSE	2.4535	2	NEUT	1135_Ovac_sWGS_Meta
Ovac-1135_S5	chr12	500001	42500000	84	0.0354254	3	GAIN	FALSE	2.91263	3	GAIN	1135_Ovac_sWGS_Meta
Ovac-1135_S5	chr12	42500001	105500000	126	-0.0343664	1	HETD	FALSE	1.13581	1	HETD	1135_Ovac_sWGS_Meta
Ovac-1135_S5	chr12	105500001	116500000	22	0.0512763	3	GAIN	FALSE	3.3283	3	GAIN	1135_Ovac_sWGS_Meta
Ovac-1135_S5	chr12	116500001	133500000	34	-0.048225	1	HETD	FALSE	0.793101	1	HETD	1135_Ovac_sWGS_Meta
Ovac-1135_S5	chr13	19500001	114000000	189	-0.00885526	2	NEUT	FALSE	1.77535	2	NEUT	1135_Ovac_sWGS_Meta
Ovac-1135_S5	chr14	20500001	44000000	47	-0.018843	2	NEUT	FALSE	1.52362	2	NEUT	1135_Ovac_sWGS_Meta
Ovac-1135_S5	chr14	44000001	94000000	100	-0.0304495	1	HETD	FALSE	1.23327	1	HETD	1135_Ovac_sWGS_Meta
Ovac-1135_S5	chr14	94000001	107000000	26	0.0458113	3	GAIN	FALSE	3.18447	3	GAIN	1135_Ovac_sWGS_Meta
Ovac-1135_S5	chr15	24000001	102000000	156	0.0160586	2	NEUT	FALSE	2.41093	2	NEUT	1135_Ovac_sWGS_Meta
Ovac-1135_S5	chr16	500001	77500000	154	0.0120609	2	NEUT	FALSE	2.3082	2	NEUT	1135_Ovac_sWGS_Meta
Ovac-1135_S5	chr16	77500001	90000000	25	0.0607504	3	GAIN	FALSE	3.57893	3	GAIN	1135_Ovac_sWGS_Meta
Ovac-1135_S5	chr17	500001	81000000	161	-0.0167959	2	NEUT	FALSE	1.57507	2	NEUT	1135_Ovac_sWGS_Meta
Ovac-1135_S5	chr18	500001	78000000	155	-0.00768379	2	NEUT	FALSE	1.80499	2	NEUT	1135_Ovac_sWGS_Meta
Ovac-1135_S5	chr19	500001	59000000	117	-0.0670218	1	HETD	FALSE	0.333501	1	HETD	1135_Ovac_sWGS_Meta
Ovac-1135_S5	chr20	500001	62500000	124	0.0307034	3	GAIN	FALSE	2.78969	3	GAIN	1135_Ovac_sWGS_Meta
Ovac-1135_S5	chr21	15500001	48000000	65	-0.0385806	1	HETD	FALSE	1.03125	1	HETD	1135_Ovac_sWGS_Meta
Ovac-1135_S5	chr22	17500001	51000000	67	0.00788577	2	NEUT	FALSE	2.20122	2	NEUT	1135_Ovac_sWGS_Meta
Ovac-1135_S5	chrX	3000001	106000000	206	0.00172691	2	NEUT	FALSE	2.04397	2	NEUT	1135_Ovac_sWGS_Meta
Ovac-1135_S5	chrX	106000001	154500000	97	0.0489463	3	GAIN	FALSE	3.26691	3	GAIN	1135_Ovac_sWGS_Meta
Ovac-1186_S6	chr1	1000001	248500000	495	-0.00219867	2	NEUT	FALSE	1.95731	2	NEUT	1186_Ovac_sWGS_Meta
Ovac-1186_S6	chr2	500001	243000000	485	-0.011442	2	NEUT	FALSE	1.77852	2	NEUT	1186_Ovac_sWGS_Meta
Ovac-1186_S6	chr3	500001	137000000	273	-0.00313209	2	NEUT	FALSE	1.9392	2	NEUT	1186_Ovac_sWGS_Meta
Ovac-1186_S6	chr3	137000001	175500000	77	0.0489535	3	GAIN	FALSE	2.96766	3	GAIN	1186_Ovac_sWGS_Meta
Ovac-1186_S6	chr3	175500001	197500000	44	-0.00524275	2	NEUT	FALSE	1.8983	2	NEUT	1186_Ovac_sWGS_Meta
Ovac-1186_S6	chr4	500001	149000000	297	-0.00895481	2	NEUT	FALSE	1.82652	2	NEUT	1186_Ovac_sWGS_Meta
Ovac-1186_S6	chr4	149000001	190500000	83	-0.0624297	1	HETD	FALSE	0.812656	1	HETD	1186_Ovac_sWGS_Meta
Ovac-1186_S6	chr5	1000001	180500000	359	0.0100642	2	NEUT	FALSE	2.19627	2	NEUT	1186_Ovac_sWGS_Meta
Ovac-1186_S6	chr6	500001	8500000	16	-0.00144702	2	NEUT	FALSE	1.97189	2	NEUT	1186_Ovac_sWGS_Meta
Ovac-1186_S6	chr6	8500001	28500000	40	-0.043956	1	HETD	FALSE	1.15867	1	HETD	1186_Ovac_sWGS_Meta
Ovac-1186_S6	chr6	28500001	33500000	10	-6.31803	4	AMP	FALSE	0.015625	4	AMP	1186_Ovac_sWGS_Meta
Ovac-1186_S6	chr6	33500001	170000000	273	-0.000699707	2	NEUT	FALSE	1.98641	2	NEUT	1186_Ovac_sWGS_Meta
Ovac-1186_S6	chr7	500001	159000000	317	0.00641566	2	NEUT	FALSE	2.12496	2	NEUT	1186_Ovac_sWGS_Meta
Ovac-1186_S6	chr8	500001	90000000	179	0.00573038	2	NEUT	FALSE	2.11158	2	NEUT	1186_Ovac_sWGS_Meta
Ovac-1186_S6	chr8	90000001	146000000	112	0.0613001	3	GAIN	FALSE	3.21694	3	GAIN	1186_Ovac_sWGS_Meta
Ovac-1186_S6	chr9	500001	141000000	281	-0.0155061	2	NEUT	FALSE	1.70028	2	NEUT	1186_Ovac_sWGS_Meta
Ovac-1186_S6	chr10	500001	115000000	229	-0.00365579	2	NEUT	FALSE	1.92905	2	NEUT	1186_Ovac_sWGS_Meta
Ovac-1186_S6	chr10	115000001	135000000	40	0.0470968	3	GAIN	FALSE	2.93035	3	GAIN	1186_Ovac_sWGS_Meta
Ovac-1186_S6	chr11	500001	134500000	268	0.00359375	2	NEUT	FALSE	2.06993	2	NEUT	1186_Ovac_sWGS_Meta
Ovac-1186_S6	chr12	500001	133500000	266	0.0043555	2	NEUT	FALSE	2.08477	2	NEUT	1186_Ovac_sWGS_Meta
Ovac-1186_S6	chr13	19500001	114000000	189	-0.0138369	2	NEUT	FALSE	1.73239	2	NEUT	1186_Ovac_sWGS_Meta
Ovac-1186_S6	chr14	20500001	107000000	173	0.00617906	2	NEUT	FALSE	2.12034	2	NEUT	1186_Ovac_sWGS_Meta
Ovac-1186_S6	chr15	24000001	102000000	156	0.00214673	2	NEUT	FALSE	2.04175	2	NEUT	1186_Ovac_sWGS_Meta
Ovac-1186_S6	chr16	500001	90000000	179	0.0154239	2	NEUT	FALSE	2.30135	2	NEUT	1186_Ovac_sWGS_Meta
Ovac-1186_S6	chr17	500001	81000000	161	0.00584003	2	NEUT	FALSE	2.11372	2	NEUT	1186_Ovac_sWGS_Meta
Ovac-1186_S6	chr18	500001	78000000	155	-0.00554861	2	NEUT	FALSE	1.89238	2	NEUT	1186_Ovac_sWGS_Meta
Ovac-1186_S6	chr19	500001	59000000	117	-0.0608255	1	HETD	FALSE	0.842529	1	HETD	1186_Ovac_sWGS_Meta
Ovac-1186_S6	chr20	500001	15500000	30	0.0099344	2	NEUT	FALSE	2.19372	2	NEUT	1186_Ovac_sWGS_Meta
Ovac-1186_S6	chr20	15500001	62500000	94	0.0612987	3	GAIN	FALSE	3.21691	3	GAIN	1186_Ovac_sWGS_Meta
Ovac-1186_S6	chr21	15500001	48000000	65	0.0403536	3	GAIN	FALSE	2.79528	3	GAIN	1186_Ovac_sWGS_Meta
Ovac-1186_S6	chr22	17500001	43000000	51	0.00124505	2	NEUT	FALSE	2.02421	2	NEUT	1186_Ovac_sWGS_Meta
Ovac-1186_S6	chr22	43000001	51000000	16	0.0510224	3	GAIN	FALSE	3.00928	3	GAIN	1186_Ovac_sWGS_Meta
Ovac-1186_S6	chrX	3000001	116500000	227	-0.00255068	2	NEUT	FALSE	1.95048	2	NEUT	1186_Ovac_sWGS_Meta
Ovac-1186_S6	chrX	116500001	154500000	76	-0.0467029	1	HETD	FALSE	1.10694	1	HETD	1186_Ovac_sWGS_Meta
Ovac-1198_S7	chr1	1000001	248500000	495	-0.027052	2	NEUT	FALSE	1.89923	2	NEUT	1198_Ovac_sWGS_Meta
Ovac-1198_S7	chr2	500001	45000000	89	0.0209018	2	NEUT	FALSE	2.07916	2	NEUT	1198_Ovac_sWGS_Meta
Ovac-1198_S7	chr2	45000001	117500000	145	0.14911	3	GAIN	FALSE	2.59065	3	GAIN	1198_Ovac_sWGS_Meta
Ovac-1198_S7	chr2	117500001	243000000	251	0.00545916	2	NEUT	FALSE	2.02057	2	NEUT	1198_Ovac_sWGS_Meta
Ovac-1198_S7	chr3	500001	14000000	27	0.459575	3	GAIN	FALSE	4.03493	3	GAIN	1198_Ovac_sWGS_Meta
Ovac-1198_S7	chr3	14000001	90000000	152	-0.09675	2	NEUT	FALSE	1.64815	2	NEUT	1198_Ovac_sWGS_Meta
Ovac-1198_S7	chr3	94000001	190000000	192	0.451308	3	GAIN	FALSE	3.99231	3	GAIN	1198_Ovac_sWGS_Meta
Ovac-1198_S7	chr3	190000001	197500000	15	-0.106791	2	NEUT	FALSE	1.61297	2	NEUT	1198_Ovac_sWGS_Meta
Ovac-1198_S7	chr4	500001	190500000	380	-0.0425119	2	NEUT	FALSE	1.84249	2	NEUT	1198_Ovac_sWGS_Meta
Ovac-1198_S7	chr5	1000001	16500000	31	0.136501	3	GAIN	FALSE	2.5383	3	GAIN	1198_Ovac_sWGS_Meta
Ovac-1198_S7	chr5	16500001	180500000	328	-0.0233125	2	NEUT	FALSE	1.91305	2	NEUT	1198_Ovac_sWGS_Meta
Ovac-1198_S7	chr6	500001	28500000	56	0.0648434	2	NEUT	FALSE	2.24937	2	NEUT	1198_Ovac_sWGS_Meta
Ovac-1198_S7	chr6	28500001	33500000	10	-6.32809	4	AMP	FALSE	0.015625	0	HOMD	1198_Ovac_sWGS_Meta
Ovac-1198_S7	chr6	33500001	45500000	24	0.0613564	2	NEUT	FALSE	2.23568	2	NEUT	1198_Ovac_sWGS_Meta
Ovac-1198_S7	chr6	45500001	70500000	50	0.158695	3	GAIN	FALSE	2.63075	3	GAIN	1198_Ovac_sWGS_Meta
Ovac-1198_S7	chr6	70500001	170000000	199	-0.0617993	2	NEUT	FALSE	1.77254	2	NEUT	1198_Ovac_sWGS_Meta
Ovac-1198_S7	chr7	500001	113500000	226	0.07705	2	NEUT	FALSE	2.29758	2	NEUT	1198_Ovac_sWGS_Meta
Ovac-1198_S7	chr7	113500001	120000000	13	0.226474	3	GAIN	FALSE	2.92202	3	GAIN	1198_Ovac_sWGS_Meta
Ovac-1198_S7	chr7	120000001	159000000	78	0.0915246	2	NEUT	FALSE	2.35528	2	NEUT	1198_Ovac_sWGS_Meta
Ovac-1198_S7	chr8	500001	42000000	83	-0.342506	1	HETD	FALSE	0.853639	1	HETD	1198_Ovac_sWGS_Meta
Ovac-1198_S7	chr8	42000001	146000000	208	0.08449	2	NEUT	FALSE	2.32717	2	NEUT	1198_Ovac_sWGS_Meta
Ovac-1198_S7	chr9	500001	27000000	53	-0.29948	1	HETD	FALSE	0.983148	1	HETD	1198_Ovac_sWGS_Meta
Ovac-1198_S7	chr9	27000001	38500000	23	-0.0082652	2	NEUT	FALSE	1.96901	2	NEUT	1198_Ovac_sWGS_Meta
Ovac-1198_S7	chr9	71000001	141000000	140	-0.276102	1	HETD	FALSE	1.05516	1	HETD	1198_Ovac_sWGS_Meta
Ovac-1198_S7	chr10	500001	35000000	69	-0.301408	1	HETD	FALSE	0.977264	1	HETD	1198_Ovac_sWGS_Meta
Ovac-1198_S7	chr10	35000001	135000000	200	0.0802658	2	NEUT	FALSE	2.31035	2	NEUT	1198_Ovac_sWGS_Meta
Ovac-1198_S7	chr11	500001	58500000	116	0.020381	2	NEUT	FALSE	2.07718	2	NEUT	1198_Ovac_sWGS_Meta
Ovac-1198_S7	chr11	58500001	87000000	57	0.18999	3	GAIN	FALSE	2.76353	3	GAIN	1198_Ovac_sWGS_Meta
Ovac-1198_S7	chr11	87000001	92500000	11	-0.26386	1	HETD	FALSE	1.09333	1	HETD	1198_Ovac_sWGS_Meta
Ovac-1198_S7	chr11	92500001	97000000	9	-0.00500038	2	NEUT	FALSE	1.98123	2	NEUT	1198_Ovac_sWGS_Meta
Ovac-1198_S7	chr11	97000001	134500000	75	-0.258306	1	HETD	FALSE	1.11076	1	HETD	1198_Ovac_sWGS_Meta
Ovac-1198_S7	chr12	500001	108000000	215	0.0695696	2	NEUT	FALSE	2.26799	2	NEUT	1198_Ovac_sWGS_Meta
Ovac-1198_S7	chr12	108000001	133500000	51	0.328484	3	GAIN	FALSE	3.38701	3	GAIN	1198_Ovac_sWGS_Meta
Ovac-1198_S7	chr13	19500001	114000000	189	-0.101048	2	NEUT	FALSE	1.63306	2	NEUT	1198_Ovac_sWGS_Meta
Ovac-1198_S7	chr14	20500001	56000000	71	0.351983	3	GAIN	FALSE	3.49887	3	GAIN	1198_Ovac_sWGS_Meta
Ovac-1198_S7	chr14	56000001	107000000	102	0.073879	2	NEUT	FALSE	2.28502	2	NEUT	1198_Ovac_sWGS_Meta
Ovac-1198_S7	chr15	24000001	102000000	156	-0.0983745	2	NEUT	FALSE	1.64244	2	NEUT	1198_Ovac_sWGS_Meta
Ovac-1198_S7	chr16	500001	58000000	115	-0.072129	2	NEUT	FALSE	1.73546	2	NEUT	1198_Ovac_sWGS_Meta
Ovac-1198_S7	chr16	58000001	90000000	64	0.169863	3	GAIN	FALSE	2.6778	3	GAIN	1198_Ovac_sWGS_Meta
Ovac-1198_S7	chr17	500001	46000000	91	0.0146246	2	NEUT	FALSE	2.05527	2	NEUT	1198_Ovac_sWGS_Meta
Ovac-1198_S7	chr17	46000001	81000000	70	0.200777	3	GAIN	FALSE	2.80997	3	GAIN	1198_Ovac_sWGS_Meta
Ovac-1198_S7	chr18	500001	19500000	38	0.0852532	2	NEUT	FALSE	2.33021	2	NEUT	1198_Ovac_sWGS_Meta
Ovac-1198_S7	chr18	19500001	78000000	117	-0.281278	1	HETD	FALSE	1.03911	1	HETD	1198_Ovac_sWGS_Meta
Ovac-1198_S7	chr19	500001	59000000	117	-0.0490574	2	NEUT	FALSE	1.81865	2	NEUT	1198_Ovac_sWGS_Meta
Ovac-1198_S7	chr20	500001	8000000	15	0.345862	3	GAIN	FALSE	3.46955	3	GAIN	1198_Ovac_sWGS_Meta
Ovac-1198_S7	chr20	8000001	30500000	45	0.0438392	2	NEUT	FALSE	2.16736	2	NEUT	1198_Ovac_sWGS_Meta
Ovac-1198_S7	chr20	30500001	34500000	8	0.231173	3	GAIN	FALSE	2.94272	3	GAIN	1198_Ovac_sWGS_Meta
Ovac-1198_S7	chr20	35000001	48500000	27	-0.0159865	2	NEUT	FALSE	1.94022	2	NEUT	1198_Ovac_sWGS_Meta
Ovac-1198_S7	chr20	48500001	62500000	28	0.482854	3	GAIN	FALSE	4.15627	3	GAIN	1198_Ovac_sWGS_Meta
Ovac-1198_S7	chr21	15500001	48000000	65	-0.112191	2	NEUT	FALSE	1.59415	2	NEUT	1198_Ovac_sWGS_Meta
Ovac-1198_S7	chr22	17500001	51000000	67	0.172	3	GAIN	FALSE	2.68685	3	GAIN	1198_Ovac_sWGS_Meta
Ovac-1198_S7	chrX	3000001	54500000	103	-0.309731	1	HETD	FALSE	0.951943	1	HETD	1198_Ovac_sWGS_Meta
Ovac-1198_S7	chrX	57000001	154500000	195	0.273023	3	GAIN	FALSE	3.13013	3	GAIN	1198_Ovac_sWGS_Meta
Ovac-1218_S8	chr1	1000001	248500000	495	0.00720049	2	NEUT	FALSE	2.07911	2	NEUT	1218_Ovac_sWGS_Meta
Ovac-1218_S8	chr2	500001	243000000	485	0.00264446	2	NEUT	FALSE	2.02901	2	NEUT	1218_Ovac_sWGS_Meta
Ovac-1218_S8	chr3	500001	197500000	394	-0.00539424	2	NEUT	FALSE	1.941	2	NEUT	1218_Ovac_sWGS_Meta
Ovac-1218_S8	chr4	500001	190500000	380	-0.0127116	2	NEUT	FALSE	1.86131	2	NEUT	1218_Ovac_sWGS_Meta
Ovac-1218_S8	chr5	1000001	180500000	359	0.00227657	2	NEUT	FALSE	2.02497	2	NEUT	1218_Ovac_sWGS_Meta
Ovac-1218_S8	chr6	500001	28500000	56	-0.015043	2	NEUT	FALSE	1.836	2	NEUT	1218_Ovac_sWGS_Meta
Ovac-1218_S8	chr6	28500001	33500000	10	-6.54628	4	AMP	FALSE	0.015625	0	HOMD	1218_Ovac_sWGS_Meta
Ovac-1218_S8	chr6	33500001	170000000	273	-0.00770399	2	NEUT	FALSE	1.9158	2	NEUT	1218_Ovac_sWGS_Meta
Ovac-1218_S8	chr7	500001	159000000	317	-0.00766792	2	NEUT	FALSE	1.91619	2	NEUT	1218_Ovac_sWGS_Meta
Ovac-1218_S8	chr8	500001	146000000	291	0.010197	2	NEUT	FALSE	2.11214	2	NEUT	1218_Ovac_sWGS_Meta
Ovac-1218_S8	chr9	500001	141000000	281	0.000750201	2	NEUT	FALSE	2.00822	2	NEUT	1218_Ovac_sWGS_Meta
Ovac-1218_S8	chr10	500001	135000000	269	-0.000419824	2	NEUT	FALSE	1.9954	2	NEUT	1218_Ovac_sWGS_Meta
Ovac-1218_S8	chr11	500001	134500000	268	-0.00236169	2	NEUT	FALSE	1.97414	2	NEUT	1218_Ovac_sWGS_Meta
Ovac-1218_S8	chr12	500001	133500000	266	0.00314508	2	NEUT	FALSE	2.0345	2	NEUT	1218_Ovac_sWGS_Meta
Ovac-1218_S8	chr13	19500001	114000000	189	-0.00328069	2	NEUT	FALSE	1.96409	2	NEUT	1218_Ovac_sWGS_Meta
Ovac-1218_S8	chr14	20500001	107000000	173	0.000313065	2	NEUT	FALSE	2.00343	2	NEUT	1218_Ovac_sWGS_Meta
Ovac-1218_S8	chr15	24000001	102000000	156	-0.00414775	2	NEUT	FALSE	1.95461	2	NEUT	1218_Ovac_sWGS_Meta
Ovac-1218_S8	chr16	500001	90000000	179	0.00749047	2	NEUT	FALSE	2.0823	2	NEUT	1218_Ovac_sWGS_Meta
Ovac-1218_S8	chr17	500001	81000000	161	-0.0119397	2	NEUT	FALSE	1.86969	2	NEUT	1218_Ovac_sWGS_Meta
Ovac-1218_S8	chr18	500001	78000000	155	0.00435694	2	NEUT	FALSE	2.04782	2	NEUT	1218_Ovac_sWGS_Meta
Ovac-1218_S8	chr19	500001	19000000	37	-0.084829	1	HETD	FALSE	1.09717	1	HETD	1218_Ovac_sWGS_Meta
Ovac-1218_S8	chr19	19000001	39000000	40	0.0106745	2	NEUT	FALSE	2.11741	2	NEUT	1218_Ovac_sWGS_Meta
Ovac-1218_S8	chr19	39000001	59000000	40	-0.0789284	1	HETD	FALSE	1.15827	1	HETD	1218_Ovac_sWGS_Meta
Ovac-1218_S8	chr20	500001	62500000	124	0.0218294	2	NEUT	FALSE	2.24104	2	NEUT	1218_Ovac_sWGS_Meta
Ovac-1218_S8	chr21	15500001	48000000	65	0.0112271	2	NEUT	FALSE	2.12352	2	NEUT	1218_Ovac_sWGS_Meta
Ovac-1218_S8	chr22	17500001	51000000	67	0.00674893	2	NEUT	FALSE	2.07413	2	NEUT	1218_Ovac_sWGS_Meta
Ovac-1218_S8	chrX	3000001	154500000	303	0.00813391	2	NEUT	FALSE	2.08939	2	NEUT	1218_Ovac_sWGS_Meta
Ovac-1220_S9	chr1	1000001	248500000	495	0.0113742	2	NEUT	FALSE	2.12014	2	NEUT	1220_Ovac_sWGS_Meta
Ovac-1220_S9	chr2	500001	243000000	485	0.00372648	2	NEUT	FALSE	2.03926	2	NEUT	1220_Ovac_sWGS_Meta
Ovac-1220_S9	chr3	500001	197500000	394	0.00108923	2	NEUT	FALSE	2.01146	2	NEUT	1220_Ovac_sWGS_Meta
Ovac-1220_S9	chr4	500001	187500000	374	-0.00733033	2	NEUT	FALSE	1.92308	2	NEUT	1220_Ovac_sWGS_Meta
Ovac-1220_S9	chr4	187500001	190500000	6	-0.113054	1	HETD	FALSE	0.856027	1	HETD	1220_Ovac_sWGS_Meta
Ovac-1220_S9	chr5	1000001	180500000	359	-0.000936309	2	NEUT	FALSE	1.99015	2	NEUT	1220_Ovac_sWGS_Meta
Ovac-1220_S9	chr6	500001	28500000	56	-0.0146794	2	NEUT	FALSE	1.84635	2	NEUT	1220_Ovac_sWGS_Meta
Ovac-1220_S9	chr6	28500001	33500000	10	-6.0659	4	AMP	FALSE	0.015625	0	HOMD	1220_Ovac_sWGS_Meta
Ovac-1220_S9	chr6	33500001	170000000	273	-0.00630602	2	NEUT	FALSE	1.9338	2	NEUT	1220_Ovac_sWGS_Meta
Ovac-1220_S9	chr7	500001	159000000	317	-0.00620647	2	NEUT	FALSE	1.93485	2	NEUT	1220_Ovac_sWGS_Meta
Ovac-1220_S9	chr8	500001	146000000	291	0.00309891	2	NEUT	FALSE	2.03264	2	NEUT	1220_Ovac_sWGS_Meta
Ovac-1220_S9	chr9	500001	141000000	281	0.00623821	2	NEUT	FALSE	2.06577	2	NEUT	1220_Ovac_sWGS_Meta
Ovac-1220_S9	chr10	500001	135000000	269	0.00417372	2	NEUT	FALSE	2.04397	2	NEUT	1220_Ovac_sWGS_Meta
Ovac-1220_S9	chr11	500001	134500000	268	-0.00346535	2	NEUT	FALSE	1.96359	2	NEUT	1220_Ovac_sWGS_Meta
Ovac-1220_S9	chr12	500001	133500000	266	-0.00121042	2	NEUT	FALSE	1.98727	2	NEUT	1220_Ovac_sWGS_Meta
Ovac-1220_S9	chr13	19500001	114000000	189	-0.00477532	2	NEUT	FALSE	1.94984	2	NEUT	1220_Ovac_sWGS_Meta
Ovac-1220_S9	chr14	20500001	107000000	173	8.36763e-05	2	NEUT	FALSE	2.00088	2	NEUT	1220_Ovac_sWGS_Meta
Ovac-1220_S9	chr15	24000001	102000000	156	0.00504799	2	NEUT	FALSE	2.0532	2	NEUT	1220_Ovac_sWGS_Meta
Ovac-1220_S9	chr16	500001	90000000	179	-0.00756116	2	NEUT	FALSE	1.92066	2	NEUT	1220_Ovac_sWGS_Meta
Ovac-1220_S9	chr17	500001	81000000	161	0.00111665	2	NEUT	FALSE	2.01175	2	NEUT	1220_Ovac_sWGS_Meta
Ovac-1220_S9	chr18	500001	78000000	155	0.000238045	2	NEUT	FALSE	2.0025	2	NEUT	1220_Ovac_sWGS_Meta
Ovac-1220_S9	chr19	500001	22000000	43	-0.0879005	1	HETD	FALSE	1.10285	1	HETD	1220_Ovac_sWGS_Meta
Ovac-1220_S9	chr19	22000001	35500000	27	0.0240339	2	NEUT	FALSE	2.25497	2	NEUT	1220_Ovac_sWGS_Meta
Ovac-1220_S9	chr19	35500001	59000000	47	-0.103174	1	HETD	FALSE	0.952461	1	HETD	1220_Ovac_sWGS_Meta
Ovac-1220_S9	chr20	500001	62500000	124	0.0165116	2	NEUT	FALSE	2.17471	2	NEUT	1220_Ovac_sWGS_Meta
Ovac-1220_S9	chr21	15500001	48000000	65	-0.00414053	2	NEUT	FALSE	1.9565	2	NEUT	1220_Ovac_sWGS_Meta
Ovac-1220_S9	chr22	17500001	51000000	67	0.018566	2	NEUT	FALSE	2.19659	2	NEUT	1220_Ovac_sWGS_Meta
Ovac-1220_S9	chrX	3000001	154500000	303	0.00495421	2	NEUT	FALSE	2.05221	2	NEUT	1220_Ovac_sWGS_Meta
Ovac-1243_S10	chr1	1000001	21000000	40	0.0850094	3	GAIN	FALSE	3.03424	3	GAIN	1243_Ovac_sWGS_Meta
Ovac-1243_S10	chr1	21000001	248500000	455	0.00230543	2	NEUT	FALSE	2.02725	2	NEUT	1243_Ovac_sWGS_Meta
Ovac-1243_S10	chr2	500001	243000000	485	0.00356346	2	NEUT	FALSE	2.04214	2	NEUT	1243_Ovac_sWGS_Meta
Ovac-1243_S10	chr3	500001	197500000	394	0.00926787	2	NEUT	FALSE	2.10982	2	NEUT	1243_Ovac_sWGS_Meta
Ovac-1243_S10	chr4	500001	181500000	362	-0.0339812	2	NEUT	FALSE	1.60333	2	NEUT	1243_Ovac_sWGS_Meta
Ovac-1243_S10	chr4	181500001	190500000	18	-0.0991781	1	HETD	FALSE	0.867933	1	HETD	1243_Ovac_sWGS_Meta
Ovac-1243_S10	chr5	1000001	180500000	359	0.00486477	2	NEUT	FALSE	2.05756	2	NEUT	1243_Ovac_sWGS_Meta
Ovac-1243_S10	chr6	500001	28500000	56	-0.00211932	2	NEUT	FALSE	1.97499	2	NEUT	1243_Ovac_sWGS_Meta
Ovac-1243_S10	chr6	28500001	33500000	10	-6.14277	4	AMP	FALSE	0.015625	0	HOMD	1243_Ovac_sWGS_Meta
Ovac-1243_S10	chr6	33500001	170000000	273	0.0074948	2	NEUT	FALSE	2.08875	2	NEUT	1243_Ovac_sWGS_Meta
Ovac-1243_S10	chr7	500001	159000000	317	-0.00960979	2	NEUT	FALSE	1.88687	2	NEUT	1243_Ovac_sWGS_Meta
Ovac-1243_S10	chr8	500001	146000000	291	0.0054505	2	NEUT	FALSE	2.0645	2	NEUT	1243_Ovac_sWGS_Meta
Ovac-1243_S10	chr9	500001	141000000	281	0.00328502	2	NEUT	FALSE	2.03884	2	NEUT	1243_Ovac_sWGS_Meta
Ovac-1243_S10	chr10	500001	135000000	269	0.012788	2	NEUT	FALSE	2.15172	2	NEUT	1243_Ovac_sWGS_Meta
Ovac-1243_S10	chr11	500001	134500000	268	0.00262138	2	NEUT	FALSE	2.03099	2	NEUT	1243_Ovac_sWGS_Meta
Ovac-1243_S10	chr12	500001	133500000	266	0.00502635	2	NEUT	FALSE	2.05947	2	NEUT	1243_Ovac_sWGS_Meta
Ovac-1243_S10	chr13	19500001	114000000	189	-0.00330233	2	NEUT	FALSE	1.96104	2	NEUT	1243_Ovac_sWGS_Meta
Ovac-1243_S10	chr14	20500001	107000000	173	0.0161163	2	NEUT	FALSE	2.19142	2	NEUT	1243_Ovac_sWGS_Meta
Ovac-1243_S10	chr15	24000001	102000000	156	0.0251606	2	NEUT	FALSE	2.29979	2	NEUT	1243_Ovac_sWGS_Meta
Ovac-1243_S10	chr16	500001	90000000	179	0.00175576	2	NEUT	FALSE	2.02075	2	NEUT	1243_Ovac_sWGS_Meta
Ovac-1243_S10	chr17	500001	9000000	17	-0.085735	1	HETD	FALSE	1.01686	1	HETD	1243_Ovac_sWGS_Meta
Ovac-1243_S10	chr17	9000001	81000000	144	0.00332974	2	NEUT	FALSE	2.03937	2	NEUT	1243_Ovac_sWGS_Meta
Ovac-1243_S10	chr18	500001	65000000	129	-0.0215077	2	NEUT	FALSE	1.74785	2	NEUT	1243_Ovac_sWGS_Meta
Ovac-1243_S10	chr18	65000001	78000000	26	-0.0613708	1	HETD	FALSE	1.29033	1	HETD	1243_Ovac_sWGS_Meta
Ovac-1243_S10	chr19	500001	24000000	47	-0.100158	1	HETD	FALSE	0.857135	1	HETD	1243_Ovac_sWGS_Meta
Ovac-1243_S10	chr19	24000001	36000000	24	0.0368147	2	NEUT	FALSE	2.44043	2	NEUT	1243_Ovac_sWGS_Meta
Ovac-1243_S10	chr19	36000001	59000000	46	-0.12753	1	HETD	FALSE	0.55836	1	HETD	1243_Ovac_sWGS_Meta
Ovac-1243_S10	chr20	500001	36000000	71	0.00596987	2	NEUT	FALSE	2.07066	2	NEUT	1243_Ovac_sWGS_Meta
Ovac-1243_S10	chr20	36000001	62500000	53	0.0775203	3	GAIN	FALSE	2.94066	3	GAIN	1243_Ovac_sWGS_Meta
Ovac-1243_S10	chr21	15500001	48000000	65	0.0106009	2	NEUT	FALSE	2.12567	2	NEUT	1243_Ovac_sWGS_Meta
Ovac-1243_S10	chr22	17500001	43500000	52	0.0217299	2	NEUT	FALSE	2.2586	2	NEUT	1243_Ovac_sWGS_Meta
Ovac-1243_S10	chr22	43500001	51000000	15	0.0960171	3	GAIN	FALSE	3.17268	3	GAIN	1243_Ovac_sWGS_Meta
Ovac-1243_S10	chrX	3000001	154500000	303	0.0127534	2	NEUT	FALSE	2.1513	2	NEUT	1243_Ovac_sWGS_Meta
Ovac-1273_S11	chr1	1000001	6500000	11	-0.031305	2	NEUT	FALSE	1.82077	2	NEUT	1273_Ovac_sWGS_Meta
Ovac-1273_S11	chr1	6500001	151000000	289	-0.209922	1	HETD	FALSE	0.869334	1	HETD	1273_Ovac_sWGS_Meta
Ovac-1273_S11	chr1	151000001	248500000	195	0.102632	3	GAIN	FALSE	2.61562	3	GAIN	1273_Ovac_sWGS_Meta
Ovac-1273_S11	chr2	500001	243000000	485	-0.00374235	2	NEUT	FALSE	1.97837	2	NEUT	1273_Ovac_sWGS_Meta
Ovac-1273_S11	chr3	500001	197500000	394	0.000972376	2	NEUT	FALSE	2.00563	2	NEUT	1273_Ovac_sWGS_Meta
Ovac-1273_S11	chr4	500001	190500000	380	-0.00834888	2	NEUT	FALSE	1.95182	2	NEUT	1273_Ovac_sWGS_Meta
Ovac-1273_S11	chr5	1000001	180500000	359	0.00754962	2	NEUT	FALSE	2.04381	2	NEUT	1273_Ovac_sWGS_Meta
Ovac-1273_S11	chr6	500001	28500000	56	-0.0314205	2	NEUT	FALSE	1.82012	2	NEUT	1273_Ovac_sWGS_Meta
Ovac-1273_S11	chr6	28500001	33500000	10	-8.96338	4	AMP	FALSE	0.015625	0	HOMD	1273_Ovac_sWGS_Meta
Ovac-1273_S11	chr6	33500001	170000000	273	-0.00674893	2	NEUT	FALSE	1.96103	2	NEUT	1273_Ovac_sWGS_Meta
Ovac-1273_S11	chr7	500001	159000000	317	0.00474502	2	NEUT	FALSE	2.02751	2	NEUT	1273_Ovac_sWGS_Meta
Ovac-1273_S11	chr8	500001	146000000	291	0.0159461	2	NEUT	FALSE	2.0928	2	NEUT	1273_Ovac_sWGS_Meta
Ovac-1273_S11	chr9	500001	141000000	281	0.011468	2	NEUT	FALSE	2.06664	2	NEUT	1273_Ovac_sWGS_Meta
Ovac-1273_S11	chr10	500001	127500000	254	0.00721059	2	NEUT	FALSE	2.04184	2	NEUT	1273_Ovac_sWGS_Meta
Ovac-1273_S11	chr10	127500001	135000000	15	0.109213	3	GAIN	FALSE	2.65661	3	GAIN	1273_Ovac_sWGS_Meta
Ovac-1273_S11	chr11	500001	131000000	261	0.00897933	2	NEUT	FALSE	2.05213	2	NEUT	1273_Ovac_sWGS_Meta
Ovac-1273_S11	chr11	131000001	134500000	7	0.139719	3	GAIN	FALSE	2.84907	3	GAIN	1273_Ovac_sWGS_Meta
Ovac-1273_S11	chr12	500001	133500000	266	-0.0143159	2	NEUT	FALSE	1.91756	2	NEUT	1273_Ovac_sWGS_Meta
Ovac-1273_S11	chr13	19500001	114000000	189	-0.0125226	2	NEUT	FALSE	1.92784	2	NEUT	1273_Ovac_sWGS_Meta
Ovac-1273_S11	chr14	20500001	107000000	173	0.00524997	2	NEUT	FALSE	2.03044	2	NEUT	1273_Ovac_sWGS_Meta
Ovac-1273_S11	chr15	24000001	102000000	156	0.00322442	2	NEUT	FALSE	2.01868	2	NEUT	1273_Ovac_sWGS_Meta
Ovac-1273_S11	chr16	500001	90000000	179	0.0227297	2	NEUT	FALSE	2.13259	2	NEUT	1273_Ovac_sWGS_Meta
Ovac-1273_S11	chr17	500001	81000000	161	-0.0084239	2	NEUT	FALSE	1.95139	2	NEUT	1273_Ovac_sWGS_Meta
Ovac-1273_S11	chr18	500001	78000000	155	0.00298349	2	NEUT	FALSE	2.01728	2	NEUT	1273_Ovac_sWGS_Meta
Ovac-1273_S11	chr19	500001	59000000	117	-0.0494614	2	NEUT	FALSE	1.71859	2	NEUT	1273_Ovac_sWGS_Meta
Ovac-1273_S11	chr20	500001	62500000	124	0.0269005	2	NEUT	FALSE	2.15715	2	NEUT	1273_Ovac_sWGS_Meta
Ovac-1273_S11	chr21	15500001	48000000	65	-0.006596	2	NEUT	FALSE	1.96191	2	NEUT	1273_Ovac_sWGS_Meta
Ovac-1273_S11	chr22	17500001	36000000	37	0.00310612	2	NEUT	FALSE	2.018	2	NEUT	1273_Ovac_sWGS_Meta
Ovac-1273_S11	chr22	36000001	51000000	30	-0.190825	1	HETD	FALSE	0.965526	1	HETD	1273_Ovac_sWGS_Meta
Ovac-1273_S11	chrX	3000001	154500000	303	0.0402425	2	NEUT	FALSE	2.23618	2	NEUT	1273_Ovac_sWGS_Meta
Ovac-1312_S12	chr1	1000001	248500000	495	0.00865328	2	NEUT	FALSE	2.12585	2	NEUT	1312_Ovac_sWGS_Meta
Ovac-1312_S12	chr2	500001	243000000	485	-0.00156821	2	NEUT	FALSE	1.97727	2	NEUT	1312_Ovac_sWGS_Meta
Ovac-1312_S12	chr3	500001	197500000	394	0.0026863	2	NEUT	FALSE	2.03899	2	NEUT	1312_Ovac_sWGS_Meta
Ovac-1312_S12	chr4	500001	190500000	380	-0.00361395	2	NEUT	FALSE	1.94766	2	NEUT	1312_Ovac_sWGS_Meta
Ovac-1312_S12	chr5	1000001	180500000	359	0.000408283	2	NEUT	FALSE	2.00592	2	NEUT	1312_Ovac_sWGS_Meta
Ovac-1312_S12	chr6	500001	24500000	48	0.00574481	2	NEUT	FALSE	2.08346	2	NEUT	1312_Ovac_sWGS_Meta
Ovac-1312_S12	chr6	24500001	28500000	8	-0.0934333	1	HETD	FALSE	0.688195	1	HETD	1312_Ovac_sWGS_Meta
Ovac-1312_S12	chr6	28500001	33500000	10	-6.31579	4	AMP	FALSE	0.015625	4	AMP	1312_Ovac_sWGS_Meta
Ovac-1312_S12	chr6	33500001	170000000	273	-0.00327059	2	NEUT	FALSE	1.95263	2	NEUT	1312_Ovac_sWGS_Meta
Ovac-1312_S12	chr7	500001	159000000	317	-0.00185386	2	NEUT	FALSE	1.97314	2	NEUT	1312_Ovac_sWGS_Meta
Ovac-1312_S12	chr8	500001	146000000	291	-0.00514465	2	NEUT	FALSE	1.92554	2	NEUT	1312_Ovac_sWGS_Meta
Ovac-1312_S12	chr9	500001	141000000	281	0.00133882	2	NEUT	FALSE	2.01942	2	NEUT	1312_Ovac_sWGS_Meta
Ovac-1312_S12	chr10	500001	135000000	269	-6.49213e-05	2	NEUT	FALSE	1.99906	2	NEUT	1312_Ovac_sWGS_Meta
Ovac-1312_S12	chr11	500001	134500000	268	0.00619926	2	NEUT	FALSE	2.09008	2	NEUT	1312_Ovac_sWGS_Meta
Ovac-1312_S12	chr12	500001	133500000	266	-0.00682106	2	NEUT	FALSE	1.90133	2	NEUT	1312_Ovac_sWGS_Meta
Ovac-1312_S12	chr13	19500001	114000000	189	-0.00134026	2	NEUT	FALSE	1.98058	2	NEUT	1312_Ovac_sWGS_Meta
Ovac-1312_S12	chr14	20500001	107000000	173	-0.00079204	2	NEUT	FALSE	1.98852	2	NEUT	1312_Ovac_sWGS_Meta
Ovac-1312_S12	chr15	24000001	102000000	156	0.0092722	2	NEUT	FALSE	2.13488	2	NEUT	1312_Ovac_sWGS_Meta
Ovac-1312_S12	chr16	500001	90000000	179	-0.000272669	2	NEUT	FALSE	1.99605	2	NEUT	1312_Ovac_sWGS_Meta
Ovac-1312_S12	chr17	500001	81000000	161	0.00410014	2	NEUT	FALSE	2.05953	2	NEUT	1312_Ovac_sWGS_Meta
Ovac-1312_S12	chr18	500001	78000000	155	-0.00650223	2	NEUT	FALSE	1.90593	2	NEUT	1312_Ovac_sWGS_Meta
Ovac-1312_S12	chr19	500001	24000000	47	-0.0580468	1	HETD	FALSE	1.17505	1	HETD	1312_Ovac_sWGS_Meta
Ovac-1312_S12	chr19	24000001	40000000	32	0.00297772	2	NEUT	FALSE	2.04322	2	NEUT	1312_Ovac_sWGS_Meta
Ovac-1312_S12	chr19	40000001	59000000	38	-0.0791737	1	HETD	FALSE	0.882948	1	HETD	1312_Ovac_sWGS_Meta
Ovac-1312_S12	chr20	500001	62500000	124	0.0136566	2	NEUT	FALSE	2.19895	2	NEUT	1312_Ovac_sWGS_Meta
Ovac-1312_S12	chr21	15500001	48000000	65	-0.00140807	2	NEUT	FALSE	1.97959	2	NEUT	1312_Ovac_sWGS_Meta
Ovac-1312_S12	chr22	17500001	51000000	67	0.0195586	2	NEUT	FALSE	2.28552	2	NEUT	1312_Ovac_sWGS_Meta
Ovac-1312_S12	chrX	3000001	154500000	303	0.00668833	2	NEUT	FALSE	2.0972	2	NEUT	1312_Ovac_sWGS_Meta
Ovac-1314_S1	chr1	1000001	248500000	495	0.00368609	2	NEUT	FALSE	2.03889	2	NEUT	1314_Ovac_sWGS_Meta
Ovac-1314_S1	chr2	500001	243000000	485	0.00358365	2	NEUT	FALSE	2.03781	2	NEUT	1314_Ovac_sWGS_Meta
Ovac-1314_S1	chr3	500001	197500000	394	0.00288395	2	NEUT	FALSE	2.03042	2	NEUT	1314_Ovac_sWGS_Meta
Ovac-1314_S1	chr4	500001	190500000	380	-0.00957228	2	NEUT	FALSE	1.89947	2	NEUT	1314_Ovac_sWGS_Meta
Ovac-1314_S1	chr5	1000001	180500000	359	0.000486188	2	NEUT	FALSE	2.00512	2	NEUT	1314_Ovac_sWGS_Meta
Ovac-1314_S1	chr6	500001	28500000	56	-0.0120681	2	NEUT	FALSE	1.87337	2	NEUT	1314_Ovac_sWGS_Meta
Ovac-1314_S1	chr6	28500001	33500000	10	-8.13725	4	AMP	FALSE	0.015625	0	HOMD	1314_Ovac_sWGS_Meta
Ovac-1314_S1	chr6	33500001	170000000	273	-0.000541011	2	NEUT	FALSE	1.9943	2	NEUT	1314_Ovac_sWGS_Meta
Ovac-1314_S1	chr7	500001	159000000	317	-0.00747027	2	NEUT	FALSE	1.92149	2	NEUT	1314_Ovac_sWGS_Meta
Ovac-1314_S1	chr8	500001	146000000	291	0.00558467	2	NEUT	FALSE	2.05896	2	NEUT	1314_Ovac_sWGS_Meta
Ovac-1314_S1	chr9	500001	141000000	281	0.00269928	2	NEUT	FALSE	2.02847	2	NEUT	1314_Ovac_sWGS_Meta
Ovac-1314_S1	chr10	500001	135000000	269	0.00337446	2	NEUT	FALSE	2.0356	2	NEUT	1314_Ovac_sWGS_Meta
Ovac-1314_S1	chr11	500001	134500000	268	0.00755539	2	NEUT	FALSE	2.07982	2	NEUT	1314_Ovac_sWGS_Meta
Ovac-1314_S1	chr12	500001	133500000	266	-0.00947418	2	NEUT	FALSE	1.9005	2	NEUT	1314_Ovac_sWGS_Meta
Ovac-1314_S1	chr13	19500001	114000000	189	-0.00231985	2	NEUT	FALSE	1.97557	2	NEUT	1314_Ovac_sWGS_Meta
Ovac-1314_S1	chr14	20500001	107000000	173	-0.00126957	2	NEUT	FALSE	1.98663	2	NEUT	1314_Ovac_sWGS_Meta
Ovac-1314_S1	chr15	24000001	102000000	156	0.0074068	2	NEUT	FALSE	2.07825	2	NEUT	1314_Ovac_sWGS_Meta
Ovac-1314_S1	chr16	500001	90000000	179	-0.00934866	2	NEUT	FALSE	1.90181	2	NEUT	1314_Ovac_sWGS_Meta
Ovac-1314_S1	chr17	500001	81000000	161	-0.00822048	2	NEUT	FALSE	1.91362	2	NEUT	1314_Ovac_sWGS_Meta
Ovac-1314_S1	chr18	500001	78000000	155	7.21348e-05	2	NEUT	FALSE	2.00076	2	NEUT	1314_Ovac_sWGS_Meta
Ovac-1314_S1	chr19	500001	22000000	43	-0.0973891	1	HETD	FALSE	1.00766	1	HETD	1314_Ovac_sWGS_Meta
Ovac-1314_S1	chr19	22000001	36500000	29	-0.00823346	2	NEUT	FALSE	1.91349	2	NEUT	1314_Ovac_sWGS_Meta
Ovac-1314_S1	chr19	37000001	59000000	44	-0.103662	1	HETD	FALSE	0.946005	1	HETD	1314_Ovac_sWGS_Meta
Ovac-1314_S1	chr20	500001	62500000	124	0.007792	2	NEUT	FALSE	2.08233	2	NEUT	1314_Ovac_sWGS_Meta
Ovac-1314_S1	chr21	15500001	48000000	65	0.000611703	2	NEUT	FALSE	2.00645	2	NEUT	1314_Ovac_sWGS_Meta
Ovac-1314_S1	chr22	17500001	51000000	67	0.0125457	2	NEUT	FALSE	2.13277	2	NEUT	1314_Ovac_sWGS_Meta
Ovac-1314_S1	chrX	3000001	154500000	303	0.00555293	2	NEUT	FALSE	2.05863	2	NEUT	1314_Ovac_sWGS_Meta
Ovac-1343_S2	chr1	1000001	248500000	495	0.0165737	2	NEUT	FALSE	2.18024	2	NEUT	1343_Ovac_sWGS_Meta
Ovac-1343_S2	chr2	500001	243000000	485	0.0128082	2	NEUT	FALSE	2.1391	2	NEUT	1343_Ovac_sWGS_Meta
Ovac-1343_S2	chr3	500001	197500000	394	0.0155811	2	NEUT	FALSE	2.16938	2	NEUT	1343_Ovac_sWGS_Meta
Ovac-1343_S2	chr4	500001	190500000	380	-0.0217299	2	NEUT	FALSE	1.76681	2	NEUT	1343_Ovac_sWGS_Meta
Ovac-1343_S2	chr5	1000001	180500000	359	0.01357	2	NEUT	FALSE	2.14742	2	NEUT	1343_Ovac_sWGS_Meta
Ovac-1343_S2	chr6	500001	28500000	56	0.0104754	2	NEUT	FALSE	2.11368	2	NEUT	1343_Ovac_sWGS_Meta
Ovac-1343_S2	chr6	28500001	33500000	10	-10.174	4	AMP	FALSE	0.015625	0	HOMD	1343_Ovac_sWGS_Meta
Ovac-1343_S2	chr6	33500001	170000000	273	0.00680664	2	NEUT	FALSE	2.07377	2	NEUT	1343_Ovac_sWGS_Meta
Ovac-1343_S2	chr7	500001	159000000	317	-0.0131401	2	NEUT	FALSE	1.85857	2	NEUT	1343_Ovac_sWGS_Meta
Ovac-1343_S2	chr8	500001	146000000	291	-0.000549667	2	NEUT	FALSE	1.99406	2	NEUT	1343_Ovac_sWGS_Meta
Ovac-1343_S2	chr9	500001	141000000	281	-0.0100166	2	NEUT	FALSE	1.89207	2	NEUT	1343_Ovac_sWGS_Meta
Ovac-1343_S2	chr10	500001	135000000	269	0.010712	2	NEUT	FALSE	2.11625	2	NEUT	1343_Ovac_sWGS_Meta
Ovac-1343_S2	chr11	500001	134500000	268	-0.000503501	2	NEUT	FALSE	1.99456	2	NEUT	1343_Ovac_sWGS_Meta
Ovac-1343_S2	chr12	500001	133500000	266	-0.00207604	2	NEUT	FALSE	1.97757	2	NEUT	1343_Ovac_sWGS_Meta
Ovac-1343_S2	chr13	19500001	114000000	189	-0.0134488	2	NEUT	FALSE	1.85526	2	NEUT	1343_Ovac_sWGS_Meta
Ovac-1343_S2	chr14	20500001	107000000	173	-0.0219968	2	NEUT	FALSE	1.76397	2	NEUT	1343_Ovac_sWGS_Meta
Ovac-1343_S2	chr15	24000001	102000000	156	0.00273968	2	NEUT	FALSE	2.02965	2	NEUT	1343_Ovac_sWGS_Meta
Ovac-1343_S2	chr16	500001	90000000	179	-0.0220184	2	NEUT	FALSE	1.76373	2	NEUT	1343_Ovac_sWGS_Meta
Ovac-1343_S2	chr17	500001	9000000	17	-0.11268	1	HETD	FALSE	0.828015	1	HETD	1343_Ovac_sWGS_Meta
Ovac-1343_S2	chr17	9000001	81000000	144	-0.00247566	2	NEUT	FALSE	1.97325	2	NEUT	1343_Ovac_sWGS_Meta
Ovac-1343_S2	chr18	500001	68500000	136	-0.0160745	2	NEUT	FALSE	1.82716	2	NEUT	1343_Ovac_sWGS_Meta
Ovac-1343_S2	chr18	68500001	78000000	19	-0.0700385	1	HETD	FALSE	1.2608	1	HETD	1343_Ovac_sWGS_Meta
Ovac-1343_S2	chr19	500001	59000000	117	-0.090519	1	HETD	FALSE	1.05134	1	HETD	1343_Ovac_sWGS_Meta
Ovac-1343_S2	chr20	500001	62500000	124	0.0269409	2	NEUT	FALSE	2.29403	2	NEUT	1343_Ovac_sWGS_Meta
Ovac-1343_S2	chr21	15500001	48000000	65	-0.00276997	2	NEUT	FALSE	1.97008	2	NEUT	1343_Ovac_sWGS_Meta
Ovac-1343_S2	chr22	17500001	51000000	67	0.00198082	2	NEUT	FALSE	2.02143	2	NEUT	1343_Ovac_sWGS_Meta
Ovac-1343_S2	chrX	3000001	154500000	303	-0.0110135	2	NEUT	FALSE	1.88137	2	NEUT	1343_Ovac_sWGS_Meta
Ovac-1355_S3	chr1	1000001	8000000	14	0.185969	3	GAIN	FALSE	3.06318	3	GAIN	1355_Ovac_sWGS_Meta
Ovac-1355_S3	chr1	8000001	53500000	91	0.00786702	2	NEUT	FALSE	2.04225	2	NEUT	1355_Ovac_sWGS_Meta
Ovac-1355_S3	chr1	53500001	95000000	83	-0.178345	1	HETD	FALSE	1.1014	1	HETD	1355_Ovac_sWGS_Meta
Ovac-1355_S3	chr1	95000001	248500000	307	0.0462788	2	NEUT	FALSE	2.25191	2	NEUT	1355_Ovac_sWGS_Meta
Ovac-1355_S3	chr2	500001	16000000	31	0.0358856	2	NEUT	FALSE	2.19463	2	NEUT	1355_Ovac_sWGS_Meta
Ovac-1355_S3	chr2	16500001	24000000	15	0.131291	3	GAIN	FALSE	2.73624	3	GAIN	1355_Ovac_sWGS_Meta
Ovac-1355_S3	chr2	24000001	45000000	42	0.032035	2	NEUT	FALSE	2.17351	2	NEUT	1355_Ovac_sWGS_Meta
Ovac-1355_S3	chr2	45000001	54000000	18	0.224863	3	GAIN	FALSE	3.3034	3	GAIN	1355_Ovac_sWGS_Meta
Ovac-1355_S3	chr2	54000001	104000000	100	0.0411731	2	NEUT	FALSE	2.22372	2	NEUT	1355_Ovac_sWGS_Meta
Ovac-1355_S3	chr2	104000001	134500000	61	-0.206229	1	HETD	FALSE	0.970675	1	HETD	1355_Ovac_sWGS_Meta
Ovac-1355_S3	chr2	134500001	171000000	73	0.0578174	2	NEUT	FALSE	2.31598	2	NEUT	1355_Ovac_sWGS_Meta
Ovac-1355_S3	chr2	171000001	180500000	19	0.254122	3	GAIN	FALSE	3.48842	3	GAIN	1355_Ovac_sWGS_Meta
Ovac-1355_S3	chr2	180500001	199000000	37	0.0400636	2	NEUT	FALSE	2.2176	2	NEUT	1355_Ovac_sWGS_Meta
Ovac-1355_S3	chr2	199000001	205000000	12	0.185893	3	GAIN	FALSE	3.06271	3	GAIN	1355_Ovac_sWGS_Meta
Ovac-1355_S3	chr2	205000001	237000000	64	0.0570153	2	NEUT	FALSE	2.31151	2	NEUT	1355_Ovac_sWGS_Meta
Ovac-1355_S3	chr2	237000001	243000000	12	-0.141598	1	HETD	FALSE	1.27758	1	HETD	1355_Ovac_sWGS_Meta
Ovac-1355_S3	chr3	500001	7500000	14	-0.189649	1	HETD	FALSE	1.0481	1	HETD	1355_Ovac_sWGS_Meta
Ovac-1355_S3	chr3	7500001	11000000	7	0.047759	2	NEUT	FALSE	2.2601	2	NEUT	1355_Ovac_sWGS_Meta
Ovac-1355_S3	chr3	11000001	19000000	16	-0.198792	1	HETD	FALSE	1.00529	1	HETD	1355_Ovac_sWGS_Meta
Ovac-1355_S3	chr3	19000001	67500000	97	0.046752	2	NEUT	FALSE	2.25452	2	NEUT	1355_Ovac_sWGS_Meta
Ovac-1355_S3	chr3	67500001	81500000	28	-0.163645	1	HETD	FALSE	1.17134	1	HETD	1355_Ovac_sWGS_Meta
Ovac-1355_S3	chr3	81500001	97000000	31	0.0295204	2	NEUT	FALSE	2.15975	2	NEUT	1355_Ovac_sWGS_Meta
Ovac-1355_S3	chr3	97000001	197500000	201	0.310058	3	GAIN	FALSE	3.85277	3	GAIN	1355_Ovac_sWGS_Meta
Ovac-1355_S3	chr4	500001	35000000	69	0.199382	3	GAIN	FALSE	3.14529	3	GAIN	1355_Ovac_sWGS_Meta
Ovac-1355_S3	chr4	35000001	58000000	46	0.0241868	2	NEUT	FALSE	2.13065	2	NEUT	1355_Ovac_sWGS_Meta
Ovac-1355_S3	chr4	58000001	121000000	126	-0.206731	1	HETD	FALSE	0.968344	1	HETD	1355_Ovac_sWGS_Meta
Ovac-1355_S3	chr4	121000001	143500000	45	-0.0809626	2	NEUT	FALSE	1.57828	2	NEUT	1355_Ovac_sWGS_Meta
Ovac-1355_S3	chr4	143500001	183500000	80	0.103951	3	GAIN	FALSE	2.57735	3	GAIN	1355_Ovac_sWGS_Meta
Ovac-1355_S3	chr4	183500001	190500000	14	0.0639576	2	NEUT	FALSE	2.35029	2	NEUT	1355_Ovac_sWGS_Meta
Ovac-1355_S3	chr5	1000001	57000000	112	-0.0510627	2	NEUT	FALSE	1.73127	2	NEUT	1355_Ovac_sWGS_Meta
Ovac-1355_S3	chr5	57000001	77000000	40	0.126946	3	GAIN	FALSE	2.71079	3	GAIN	1355_Ovac_sWGS_Meta
Ovac-1355_S3	chr5	77000001	133500000	113	-0.186703	1	HETD	FALSE	1.06195	1	HETD	1355_Ovac_sWGS_Meta
Ovac-1355_S3	chr5	133500001	154500000	42	0.055476	2	NEUT	FALSE	2.30294	2	NEUT	1355_Ovac_sWGS_Meta
Ovac-1355_S3	chr5	154500001	167500000	26	-0.197788	1	HETD	FALSE	1.00998	1	HETD	1355_Ovac_sWGS_Meta
Ovac-1355_S3	chr5	167500001	180500000	26	0.0672051	2	NEUT	FALSE	2.36849	2	NEUT	1355_Ovac_sWGS_Meta
Ovac-1355_S3	chr6	500001	28500000	56	-0.0500024	2	NEUT	FALSE	1.73676	2	NEUT	1355_Ovac_sWGS_Meta
Ovac-1355_S3	chr6	28500001	33500000	10	-7.8131	4	AMP	FALSE	0.015625	0	HOMD	1355_Ovac_sWGS_Meta
Ovac-1355_S3	chr6	33500001	69000000	71	0.0531301	2	NEUT	FALSE	2.28989	2	NEUT	1355_Ovac_sWGS_Meta
Ovac-1355_S3	chr6	69000001	87500000	37	0.207415	3	GAIN	FALSE	3.19483	3	GAIN	1355_Ovac_sWGS_Meta
Ovac-1355_S3	chr6	87500001	139000000	103	0.0354542	2	NEUT	FALSE	2.19226	2	NEUT	1355_Ovac_sWGS_Meta
Ovac-1355_S3	chr6	139000001	170000000	62	-0.229292	1	HETD	FALSE	0.864447	1	HETD	1355_Ovac_sWGS_Meta
Ovac-1355_S3	chr7	500001	40500000	80	-0.203188	1	HETD	FALSE	0.98481	1	HETD	1355_Ovac_sWGS_Meta
Ovac-1355_S3	chr7	40500001	55500000	30	0.0363559	2	NEUT	FALSE	2.19721	2	NEUT	1355_Ovac_sWGS_Meta
Ovac-1355_S3	chr7	62000001	122500000	121	0.244521	3	GAIN	FALSE	3.42729	3	GAIN	1355_Ovac_sWGS_Meta
Ovac-1355_S3	chr7	122500001	125000000	5	-0.171741	1	HETD	FALSE	1.13273	1	HETD	1355_Ovac_sWGS_Meta
Ovac-1355_S3	chr7	125000001	131000000	12	0.0190075	2	NEUT	FALSE	2.10249	2	NEUT	1355_Ovac_sWGS_Meta
Ovac-1355_S3	chr7	131000001	159000000	56	0.452568	3	GAIN	FALSE	4.84744	5	HLAMP	1355_Ovac_sWGS_Meta
Ovac-1355_S3	chr8	500001	28500000	56	-0.208937	1	HETD	FALSE	0.958114	1	HETD	1355_Ovac_sWGS_Meta
Ovac-1355_S3	chr8	28500001	88000000	119	0.0642475	2	NEUT	FALSE	2.35191	2	NEUT	1355_Ovac_sWGS_Meta
Ovac-1355_S3	chr8	88000001	146000000	116	0.299936	3	GAIN	FALSE	3.78579	3	GAIN	1355_Ovac_sWGS_Meta
Ovac-1355_S3	chr9	500001	25000000	49	-0.198179	1	HETD	FALSE	1.00816	1	HETD	1355_Ovac_sWGS_Meta
Ovac-1355_S3	chr9	25000001	32000000	14	-0.0768423	2	NEUT	FALSE	1.59917	2	NEUT	1355_Ovac_sWGS_Meta
Ovac-1355_S3	chr9	32000001	38000000	12	-0.178723	1	HETD	FALSE	1.09961	1	HETD	1355_Ovac_sWGS_Meta
Ovac-1355_S3	chr9	38000001	141000000	206	0.0671026	2	NEUT	FALSE	2.36792	2	NEUT	1355_Ovac_sWGS_Meta
Ovac-1355_S3	chr10	500001	10000000	19	0.163792	3	GAIN	FALSE	2.92908	3	GAIN	1355_Ovac_sWGS_Meta
Ovac-1355_S3	chr10	10000001	37000000	54	-0.0468732	2	NEUT	FALSE	1.75296	2	NEUT	1355_Ovac_sWGS_Meta
Ovac-1355_S3	chr10	37500001	68000000	61	-0.178138	1	HETD	FALSE	1.10238	1	HETD	1355_Ovac_sWGS_Meta
Ovac-1355_S3	chr10	68000001	77000000	18	0.0240685	2	NEUT	FALSE	2.13	2	NEUT	1355_Ovac_sWGS_Meta
Ovac-1355_S3	chr10	77000001	92500000	31	0.233694	3	GAIN	FALSE	3.35884	3	GAIN	1355_Ovac_sWGS_Meta
Ovac-1355_S3	chr10	92500001	96500000	8	0.0409192	2	NEUT	FALSE	2.22232	2	NEUT	1355_Ovac_sWGS_Meta
Ovac-1355_S3	chr10	97000001	121500000	49	-0.166334	1	HETD	FALSE	1.15849	1	HETD	1355_Ovac_sWGS_Meta
Ovac-1355_S3	chr10	121500001	135000000	27	-0.0432549	2	NEUT	FALSE	1.77175	2	NEUT	1355_Ovac_sWGS_Meta
Ovac-1355_S3	chr11	500001	11000000	21	-0.0934679	2	NEUT	FALSE	1.51522	2	NEUT	1355_Ovac_sWGS_Meta
Ovac-1355_S3	chr11	11000001	21500000	21	0.149206	3	GAIN	FALSE	2.842	3	GAIN	1355_Ovac_sWGS_Meta
Ovac-1355_S3	chr11	21500001	67000000	91	0.0479913	2	NEUT	FALSE	2.26138	2	NEUT	1355_Ovac_sWGS_Meta
Ovac-1355_S3	chr11	67000001	107000000	80	0.256956	3	GAIN	FALSE	3.50654	3	GAIN	1355_Ovac_sWGS_Meta
Ovac-1355_S3	chr11	107000001	117000000	20	0.0577352	2	NEUT	FALSE	2.31552	2	NEUT	1355_Ovac_sWGS_Meta
Ovac-1355_S3	chr11	117000001	134500000	35	-0.170931	1	HETD	FALSE	1.13658	1	HETD	1355_Ovac_sWGS_Meta
Ovac-1355_S3	chr12	500001	46000000	91	-0.177801	1	HETD	FALSE	1.10397	1	HETD	1355_Ovac_sWGS_Meta
Ovac-1355_S3	chr12	46000001	87500000	83	0.0604085	2	NEUT	FALSE	2.33044	2	NEUT	1355_Ovac_sWGS_Meta
Ovac-1355_S3	chr12	87500001	103000000	31	-0.201064	1	HETD	FALSE	0.994698	1	HETD	1355_Ovac_sWGS_Meta
Ovac-1355_S3	chr12	103000001	133500000	61	0.0562276	2	NEUT	FALSE	2.30712	2	NEUT	1355_Ovac_sWGS_Meta
Ovac-1355_S3	chr13	19500001	46000000	53	0.0402166	2	NEUT	FALSE	2.21845	2	NEUT	1355_Ovac_sWGS_Meta
Ovac-1355_S3	chr13	46000001	114000000	136	-0.207035	1	HETD	FALSE	0.966932	1	HETD	1355_Ovac_sWGS_Meta
Ovac-1355_S3	chr14	20500001	40500000	40	0.0462918	2	NEUT	FALSE	2.25198	2	NEUT	1355_Ovac_sWGS_Meta
Ovac-1355_S3	chr14	40500001	85000000	89	-0.20723	1	HETD	FALSE	0.966028	1	HETD	1355_Ovac_sWGS_Meta
Ovac-1355_S3	chr14	85000001	101000000	32	0.0531965	2	NEUT	FALSE	2.29026	2	NEUT	1355_Ovac_sWGS_Meta
Ovac-1355_S3	chr14	101000001	107000000	12	0.22516	3	GAIN	FALSE	3.30526	3	GAIN	1355_Ovac_sWGS_Meta
Ovac-1355_S3	chr15	24000001	60000000	72	-0.207258	1	HETD	FALSE	0.965901	1	HETD	1355_Ovac_sWGS_Meta
Ovac-1355_S3	chr15	60000001	70000000	20	0.0471559	2	NEUT	FALSE	2.25676	2	NEUT	1355_Ovac_sWGS_Meta
Ovac-1355_S3	chr15	70000001	102000000	64	0.240768	3	GAIN	FALSE	3.40351	3	GAIN	1355_Ovac_sWGS_Meta
Ovac-1355_S3	chr16	500001	48500000	96	-0.0035649	2	NEUT	FALSE	1.98093	2	NEUT	1355_Ovac_sWGS_Meta
Ovac-1355_S3	chr16	48500001	54500000	12	-0.180258	1	HETD	FALSE	1.09235	1	HETD	1355_Ovac_sWGS_Meta
Ovac-1355_S3	chr16	54500001	90000000	71	0.0457969	2	NEUT	FALSE	2.24924	2	NEUT	1355_Ovac_sWGS_Meta
Ovac-1355_S3	chr17	500001	3000000	5	0.0107639	2	NEUT	FALSE	2.05787	2	NEUT	1355_Ovac_sWGS_Meta
Ovac-1355_S3	chr17	3500001	49500000	92	-0.187787	1	HETD	FALSE	1.05685	1	HETD	1355_Ovac_sWGS_Meta
Ovac-1355_S3	chr17	49500001	81000000	63	-0.0517581	2	NEUT	FALSE	1.72768	2	NEUT	1355_Ovac_sWGS_Meta
Ovac-1355_S3	chr18	500001	6500000	12	-0.178574	1	HETD	FALSE	1.10031	1	HETD	1355_Ovac_sWGS_Meta
Ovac-1355_S3	chr18	6500001	29000000	45	0.0375404	2	NEUT	FALSE	2.20372	2	NEUT	1355_Ovac_sWGS_Meta
Ovac-1355_S3	chr18	29000001	48000000	38	0.261861	3	GAIN	FALSE	3.53799	3	GAIN	1355_Ovac_sWGS_Meta
Ovac-1355_S3	chr18	48000001	56500000	17	0.0364713	2	NEUT	FALSE	2.19785	2	NEUT	1355_Ovac_sWGS_Meta
Ovac-1355_S3	chr18	56500001	61000000	9	-0.191689	1	HETD	FALSE	1.03852	1	HETD	1355_Ovac_sWGS_Meta
Ovac-1355_S3	chr18	61000001	78000000	34	0.0119599	2	NEUT	FALSE	2.06433	2	NEUT	1355_Ovac_sWGS_Meta
Ovac-1355_S3	chr19	500001	13000000	25	-0.278857	1	HETD	FALSE	0.641814	1	HETD	1355_Ovac_sWGS_Meta
Ovac-1355_S3	chr19	13000001	59000000	92	-0.0240079	2	NEUT	FALSE	1.87247	2	NEUT	1355_Ovac_sWGS_Meta
Ovac-1355_S3	chr20	500001	12000000	23	0.414814	3	GAIN	FALSE	4.57429	3	GAIN	1355_Ovac_sWGS_Meta
Ovac-1355_S3	chr20	12000001	25500000	27	-0.170544	1	HETD	FALSE	1.13842	1	HETD	1355_Ovac_sWGS_Meta
Ovac-1355_S3	chr20	30000001	39000000	18	0.0537591	2	NEUT	FALSE	2.29339	2	NEUT	1355_Ovac_sWGS_Meta
Ovac-1355_S3	chr20	39000001	62500000	47	0.532932	3	GAIN	FALSE	5.45323	5	HLAMP	1355_Ovac_sWGS_Meta
Ovac-1355_S3	chr21	15500001	48000000	65	0.0339784	2	NEUT	FALSE	2.18416	2	NEUT	1355_Ovac_sWGS_Meta
Ovac-1355_S3	chr22	17500001	51000000	67	-0.182658	1	HETD	FALSE	1.08101	1	HETD	1355_Ovac_sWGS_Meta
Ovac-1355_S3	chrX	3000001	154500000	303	-0.186892	1	HETD	FALSE	1.06106	1	HETD	1355_Ovac_sWGS_Meta
Ovac-1376_S4	chr1	1000001	248500000	495	0.00806178	2	NEUT	FALSE	Inf	2	NEUT	1376_Ovac_sWGS_Meta
Ovac-1376_S4	chr2	500001	243000000	485	-0.0051735	2	NEUT	FALSE	0.015625	2	NEUT	1376_Ovac_sWGS_Meta
Ovac-1376_S4	chr3	500001	197500000	394	0.0025478	2	NEUT	FALSE	Inf	2	NEUT	1376_Ovac_sWGS_Meta
Ovac-1376_S4	chr4	500001	190500000	380	-0.0084138	2	NEUT	FALSE	0.015625	2	NEUT	1376_Ovac_sWGS_Meta
Ovac-1376_S4	chr5	1000001	180500000	359	-0.00137922	2	NEUT	FALSE	0.015625	2	NEUT	1376_Ovac_sWGS_Meta
Ovac-1376_S4	chr6	500001	28500000	56	-0.0044233	2	NEUT	FALSE	0.015625	2	NEUT	1376_Ovac_sWGS_Meta
Ovac-1376_S4	chr6	28500001	33500000	10	-9.5451	4	AMP	FALSE	0.015625	4	AMP	1376_Ovac_sWGS_Meta
Ovac-1376_S4	chr6	33500001	170000000	273	-0.0107769	2	NEUT	FALSE	0.015625	2	NEUT	1376_Ovac_sWGS_Meta
Ovac-1376_S4	chr7	500001	159000000	317	-0.00706055	2	NEUT	FALSE	0.015625	2	NEUT	1376_Ovac_sWGS_Meta
Ovac-1376_S4	chr8	500001	146000000	291	0.00236602	2	NEUT	FALSE	Inf	2	NEUT	1376_Ovac_sWGS_Meta
Ovac-1376_S4	chr9	500001	141000000	281	0.0122874	2	NEUT	FALSE	Inf	2	NEUT	1376_Ovac_sWGS_Meta
Ovac-1376_S4	chr10	500001	135000000	269	0.00717452	2	NEUT	FALSE	Inf	2	NEUT	1376_Ovac_sWGS_Meta
Ovac-1376_S4	chr11	500001	134500000	268	0.00210922	2	NEUT	FALSE	Inf	2	NEUT	1376_Ovac_sWGS_Meta
Ovac-1376_S4	chr12	500001	133500000	266	-0.00298638	2	NEUT	FALSE	0.015625	2	NEUT	1376_Ovac_sWGS_Meta
Ovac-1376_S4	chr13	19500001	114000000	189	9.9546e-05	2	NEUT	FALSE	Inf	2	NEUT	1376_Ovac_sWGS_Meta
Ovac-1376_S4	chr14	20500001	107000000	173	0.00126669	2	NEUT	FALSE	Inf	2	NEUT	1376_Ovac_sWGS_Meta
Ovac-1376_S4	chr15	24000001	102000000	156	0.0166934	2	NEUT	FALSE	Inf	2	NEUT	1376_Ovac_sWGS_Meta
Ovac-1376_S4	chr16	500001	90000000	179	0.00707065	2	NEUT	FALSE	Inf	2	NEUT	1376_Ovac_sWGS_Meta
Ovac-1376_S4	chr17	500001	81000000	161	0.00393134	2	NEUT	FALSE	Inf	2	NEUT	1376_Ovac_sWGS_Meta
Ovac-1376_S4	chr18	500001	78000000	155	-0.00246989	2	NEUT	FALSE	0.015625	2	NEUT	1376_Ovac_sWGS_Meta
Ovac-1376_S4	chr19	500001	59000000	117	-0.0394577	2	NEUT	FALSE	0.015625	2	NEUT	1376_Ovac_sWGS_Meta
Ovac-1376_S4	chr20	500001	62500000	124	0.0237193	2	NEUT	FALSE	Inf	2	NEUT	1376_Ovac_sWGS_Meta
Ovac-1376_S4	chr21	15500001	48000000	65	0.000360674	2	NEUT	FALSE	Inf	2	NEUT	1376_Ovac_sWGS_Meta
Ovac-1376_S4	chr22	17500001	51000000	67	0.0133637	2	NEUT	FALSE	Inf	2	NEUT	1376_Ovac_sWGS_Meta
Ovac-1376_S4	chrX	3000001	154500000	303	-0.00107048	2	NEUT	FALSE	0.015625	2	NEUT	1376_Ovac_sWGS_Meta
Ovac-1399_S13	chr1	1000001	24000000	46	0.55302	4	AMP	FALSE	4.25601	4	AMP	1399_Ovac_sWGS_Meta
Ovac-1399_S13	chr1	24000001	29000000	10	0.101277	2	NEUT	FALSE	2.3512	2	NEUT	1399_Ovac_sWGS_Meta
Ovac-1399_S13	chr1	29000001	248500000	439	0.21536	3	GAIN	FALSE	2.77748	3	GAIN	1399_Ovac_sWGS_Meta
Ovac-1399_S13	chr2	500001	56000000	111	-0.302726	1	HETD	FALSE	1.08591	1	HETD	1399_Ovac_sWGS_Meta
Ovac-1399_S13	chr2	56000001	86000000	60	-0.0401185	2	NEUT	FALSE	1.86756	2	NEUT	1399_Ovac_sWGS_Meta
Ovac-1399_S13	chr2	86000001	117000000	62	0.311323	4	AMP	FALSE	3.16311	3	GAIN	1399_Ovac_sWGS_Meta
Ovac-1399_S13	chr2	117000001	120000000	6	-0.0591563	2	NEUT	FALSE	1.80599	2	NEUT	1399_Ovac_sWGS_Meta
Ovac-1399_S13	chr2	120000001	145000000	50	-0.212143	1	HETD	FALSE	1.33962	1	HETD	1399_Ovac_sWGS_Meta
Ovac-1399_S13	chr2	145000001	149000000	8	0.58528	4	AMP	FALSE	4.41623	4	AMP	1399_Ovac_sWGS_Meta
Ovac-1399_S13	chr2	149000001	162500000	27	-0.0791261	2	NEUT	FALSE	1.74227	2	NEUT	1399_Ovac_sWGS_Meta
Ovac-1399_S13	chr2	162500001	172000000	19	-0.419025	1	HETD	FALSE	0.782686	1	HETD	1399_Ovac_sWGS_Meta
Ovac-1399_S13	chr2	172000001	220500000	97	-0.0393942	2	NEUT	FALSE	1.86992	2	NEUT	1399_Ovac_sWGS_Meta
Ovac-1399_S13	chr2	220500001	239500000	38	0.152323	3	GAIN	FALSE	2.53777	3	GAIN	1399_Ovac_sWGS_Meta
Ovac-1399_S13	chr2	240000001	243000000	6	0.598896	4	AMP	FALSE	4.48493	4	AMP	1399_Ovac_sWGS_Meta
Ovac-1399_S13	chr3	500001	86500000	172	-0.0226878	2	NEUT	FALSE	1.92465	2	NEUT	1399_Ovac_sWGS_Meta
Ovac-1399_S13	chr3	86500001	197500000	222	0.680352	4	AMP	FALSE	4.90978	5	HLAMP	1399_Ovac_sWGS_Meta
Ovac-1399_S13	chr4	500001	190500000	380	0.171969	3	GAIN	FALSE	2.61136	3	GAIN	1399_Ovac_sWGS_Meta
Ovac-1399_S13	chr5	1000001	176500000	351	-0.334241	1	HETD	FALSE	1.00131	1	HETD	1399_Ovac_sWGS_Meta
Ovac-1399_S13	chr5	176500001	180500000	8	0.682034	4	AMP	FALSE	4.91881	5	HLAMP	1399_Ovac_sWGS_Meta
Ovac-1399_S13	chr6	500001	65500000	130	0.257254	3	GAIN	FALSE	2.94268	3	GAIN	1399_Ovac_sWGS_Meta
Ovac-1399_S13	chr6	65500001	70000000	9	-0.0245763	2	NEUT	FALSE	1.91843	2	NEUT	1399_Ovac_sWGS_Meta
Ovac-1399_S13	chr6	70000001	151500000	163	-0.374688	1	HETD	FALSE	0.895412	1	HETD	1399_Ovac_sWGS_Meta
Ovac-1399_S13	chr6	151500001	170000000	37	0.185183	3	GAIN	FALSE	2.66142	3	GAIN	1399_Ovac_sWGS_Meta
Ovac-1399_S13	chr7	500001	30000000	59	-0.390367	1	HETD	FALSE	0.855151	1	HETD	1399_Ovac_sWGS_Meta
Ovac-1399_S13	chr7	30000001	45500000	31	0.0259397	2	NEUT	FALSE	2.08762	2	NEUT	1399_Ovac_sWGS_Meta
Ovac-1399_S13	chr7	46000001	72000000	52	0.529108	4	AMP	FALSE	4.13955	4	AMP	1399_Ovac_sWGS_Meta
Ovac-1399_S13	chr7	73000001	77500000	9	0.086618	2	NEUT	FALSE	2.29883	2	NEUT	1399_Ovac_sWGS_Meta
Ovac-1399_S13	chr7	77500001	159000000	163	0.201504	3	GAIN	FALSE	2.72389	3	GAIN	1399_Ovac_sWGS_Meta
Ovac-1399_S13	chr8	500001	41500000	82	-0.869736	1	HETD	FALSE	0.015625	1	HETD	1399_Ovac_sWGS_Meta
Ovac-1399_S13	chr8	41500001	146000000	209	0.664572	4	AMP	FALSE	4.82559	5	HLAMP	1399_Ovac_sWGS_Meta
Ovac-1399_S13	chr9	500001	17500000	34	-0.391674	1	HETD	FALSE	0.851814	1	HETD	1399_Ovac_sWGS_Meta
Ovac-1399_S13	chr9	17500001	38500000	42	-0.0682351	2	NEUT	FALSE	1.77691	2	NEUT	1399_Ovac_sWGS_Meta
Ovac-1399_S13	chr9	71000001	141000000	140	-0.370213	1	HETD	FALSE	0.906984	1	HETD	1399_Ovac_sWGS_Meta
Ovac-1399_S13	chr10	500001	46000000	91	-0.0927206	2	NEUT	FALSE	1.69939	2	NEUT	1399_Ovac_sWGS_Meta
Ovac-1399_S13	chr10	49500001	103500000	108	-0.387244	1	HETD	FALSE	0.863136	1	HETD	1399_Ovac_sWGS_Meta
Ovac-1399_S13	chr10	103500001	106000000	5	-0.0366531	2	NEUT	FALSE	1.87885	2	NEUT	1399_Ovac_sWGS_Meta
Ovac-1399_S13	chr10	106000001	124000000	36	0.347731	3	GAIN	FALSE	3.31626	3	GAIN	1399_Ovac_sWGS_Meta
Ovac-1399_S13	chr10	124000001	125500000	3	-0.0265441	2	NEUT	FALSE	1.91196	2	NEUT	1399_Ovac_sWGS_Meta
Ovac-1399_S13	chr10	126000001	135000000	18	-0.293691	1	HETD	FALSE	1.11051	1	HETD	1399_Ovac_sWGS_Meta
Ovac-1399_S13	chr11	500001	5500000	10	0.0252515	2	NEUT	FALSE	2.08527	2	NEUT	1399_Ovac_sWGS_Meta
Ovac-1399_S13	chr11	5500001	15500000	20	-0.306095	1	HETD	FALSE	1.07678	1	HETD	1399_Ovac_sWGS_Meta
Ovac-1399_S13	chr11	15500001	18500000	6	0.272694	4	AMP	FALSE	3.00478	3	GAIN	1399_Ovac_sWGS_Meta
Ovac-1399_S13	chr11	18500001	42000000	47	-0.31753	1	HETD	FALSE	1.04594	1	HETD	1399_Ovac_sWGS_Meta
Ovac-1399_S13	chr11	42000001	60500000	37	0.200643	3	GAIN	FALSE	2.72058	3	GAIN	1399_Ovac_sWGS_Meta
Ovac-1399_S13	chr11	60500001	73000000	25	0.0632405	2	NEUT	FALSE	2.2164	2	NEUT	1399_Ovac_sWGS_Meta
Ovac-1399_S13	chr11	73000001	134500000	123	0.171992	3	GAIN	FALSE	2.61145	3	GAIN	1399_Ovac_sWGS_Meta
Ovac-1399_S13	chr12	500001	6000000	11	0.336858	3	GAIN	FALSE	3.27011	3	GAIN	1399_Ovac_sWGS_Meta
Ovac-1399_S13	chr12	6000001	133500000	255	0.0128717	2	NEUT	FALSE	2.04328	2	NEUT	1399_Ovac_sWGS_Meta
Ovac-1399_S13	chr13	19500001	27000000	15	-0.00257377	2	NEUT	FALSE	1.99139	2	NEUT	1399_Ovac_sWGS_Meta
Ovac-1399_S13	chr13	27000001	32000000	10	-0.319933	1	HETD	FALSE	1.03949	1	HETD	1399_Ovac_sWGS_Meta
Ovac-1399_S13	chr13	32000001	57000000	50	-0.00389672	2	NEUT	FALSE	1.98697	2	NEUT	1399_Ovac_sWGS_Meta
Ovac-1399_S13	chr13	57000001	61500000	9	0.287311	3	GAIN	FALSE	3.0642	3	GAIN	1399_Ovac_sWGS_Meta
Ovac-1399_S13	chr13	61500001	67000000	11	-0.00722502	2	NEUT	FALSE	1.97588	2	NEUT	1399_Ovac_sWGS_Meta
Ovac-1399_S13	chr13	67000001	114000000	94	-0.36697	1	HETD	FALSE	0.915392	1	HETD	1399_Ovac_sWGS_Meta
Ovac-1399_S13	chr14	20500001	22000000	3	0.721695	4	AMP	FALSE	5.13477	5	HLAMP	1399_Ovac_sWGS_Meta
Ovac-1399_S13	chr14	22000001	107000000	170	-0.089209	2	NEUT	FALSE	1.71043	2	NEUT	1399_Ovac_sWGS_Meta
Ovac-1399_S13	chr15	24000001	102000000	156	-0.369978	1	HETD	FALSE	0.907593	1	HETD	1399_Ovac_sWGS_Meta
Ovac-1399_S13	chr16	500001	90000000	179	-0.354502	1	HETD	FALSE	0.947894	1	HETD	1399_Ovac_sWGS_Meta
Ovac-1399_S13	chr17	500001	6500000	12	-0.0233356	2	NEUT	FALSE	1.92251	2	NEUT	1399_Ovac_sWGS_Meta
Ovac-1399_S13	chr17	6500001	10000000	7	-0.296772	1	HETD	FALSE	1.1021	1	HETD	1399_Ovac_sWGS_Meta
Ovac-1399_S13	chr17	10000001	15500000	11	0.185089	3	GAIN	FALSE	2.66107	3	GAIN	1399_Ovac_sWGS_Meta
Ovac-1399_S13	chr17	16000001	27000000	22	-0.02495	2	NEUT	FALSE	1.9172	2	NEUT	1399_Ovac_sWGS_Meta
Ovac-1399_S13	chr17	27000001	42000000	30	-0.426153	1	HETD	FALSE	0.764883	1	HETD	1399_Ovac_sWGS_Meta
Ovac-1399_S13	chr17	42000001	65500000	47	-0.0497081	2	NEUT	FALSE	1.83644	2	NEUT	1399_Ovac_sWGS_Meta
Ovac-1399_S13	chr17	65500001	81000000	31	0.403634	4	AMP	FALSE	3.55906	4	AMP	1399_Ovac_sWGS_Meta
Ovac-1399_S13	chr18	500001	14000000	27	0.273652	3	GAIN	FALSE	3.00866	3	GAIN	1399_Ovac_sWGS_Meta
Ovac-1399_S13	chr18	19000001	26500000	15	1.38807	4	AMP	FALSE	9.81032	10	HLAMP	1399_Ovac_sWGS_Meta
Ovac-1399_S13	chr18	26500001	78000000	103	-0.313814	1	HETD	FALSE	1.05594	1	HETD	1399_Ovac_sWGS_Meta
Ovac-1399_S13	chr19	500001	13000000	25	-0.224531	1	HETD	FALSE	1.30397	1	HETD	1399_Ovac_sWGS_Meta
Ovac-1399_S13	chr19	13000001	20000000	14	0.784297	4	AMP	FALSE	5.48795	5	HLAMP	1399_Ovac_sWGS_Meta
Ovac-1399_S13	chr19	20000001	24500000	9	-0.168602	2	NEUT	FALSE	1.46735	2	NEUT	1399_Ovac_sWGS_Meta
Ovac-1399_S13	chr19	28000001	45500000	35	1.26968	4	AMP	FALSE	8.81448	9	HLAMP	1399_Ovac_sWGS_Meta
Ovac-1399_S13	chr19	45500001	55500000	20	-0.222994	1	HETD	FALSE	1.30838	1	HETD	1399_Ovac_sWGS_Meta
Ovac-1399_S13	chr19	55500001	59000000	7	0.0715519	4	AMP	FALSE	2.24555	2	NEUT	1399_Ovac_sWGS_Meta
Ovac-1399_S13	chr20	500001	25500000	50	0.196851	3	GAIN	FALSE	2.70601	3	GAIN	1399_Ovac_sWGS_Meta
Ovac-1399_S13	chr20	30000001	36000000	12	0.0483678	2	NEUT	FALSE	2.16465	2	NEUT	1399_Ovac_sWGS_Meta
Ovac-1399_S13	chr20	36000001	62500000	53	0.178128	3	GAIN	FALSE	2.63464	3	GAIN	1399_Ovac_sWGS_Meta
Ovac-1399_S13	chr21	15500001	45500000	60	-0.0288582	2	NEUT	FALSE	1.90436	2	NEUT	1399_Ovac_sWGS_Meta
Ovac-1399_S13	chr21	45500001	48000000	5	0.483674	4	AMP	FALSE	3.9235	4	AMP	1399_Ovac_sWGS_Meta
Ovac-1399_S13	chr22	17500001	24000000	13	0.354011	4	AMP	FALSE	3.34307	3	GAIN	1399_Ovac_sWGS_Meta
Ovac-1399_S13	chr22	24000001	29500000	11	-0.277831	1	HETD	FALSE	1.15406	1	HETD	1399_Ovac_sWGS_Meta
Ovac-1399_S13	chr22	29500001	38000000	17	0.679631	4	AMP	FALSE	4.90591	5	HLAMP	1399_Ovac_sWGS_Meta
Ovac-1399_S13	chr22	38000001	51000000	26	-0.242416	1	HETD	FALSE	1.25305	1	HETD	1399_Ovac_sWGS_Meta
Ovac-1399_S13	chrX	3000001	135500000	265	-0.445178	1	HETD	FALSE	0.717798	1	HETD	1399_Ovac_sWGS_Meta
Ovac-1399_S13	chrX	135500001	144500000	18	0.310931	4	AMP	FALSE	3.16148	3	GAIN	1399_Ovac_sWGS_Meta
Ovac-1399_S13	chrX	144500001	154500000	20	-0.0536466	2	NEUT	FALSE	1.82372	2	NEUT	1399_Ovac_sWGS_Meta
Ovac-1402_S5	chr1	1000001	23500000	45	0.0331935	2	NEUT	FALSE	2.39905	2	NEUT	1402_Ovac_sWGS_Meta
Ovac-1402_S5	chr1	23500001	67500000	88	-0.0528474	1	HETD	FALSE	1.38331	1	HETD	1402_Ovac_sWGS_Meta
Ovac-1402_S5	chr1	67500001	119000000	103	-0.0329454	2	NEUT	FALSE	1.61291	2	NEUT	1402_Ovac_sWGS_Meta
Ovac-1402_S5	chr1	119000001	248500000	259	0.150236	3	GAIN	FALSE	3.88173	3	GAIN	1402_Ovac_sWGS_Meta
Ovac-1402_S5	chr2	500001	243000000	485	0.0511796	3	GAIN	FALSE	2.61915	3	GAIN	1402_Ovac_sWGS_Meta
Ovac-1402_S5	chr3	500001	86000000	171	-0.0249687	2	NEUT	FALSE	1.70582	2	NEUT	1402_Ovac_sWGS_Meta
Ovac-1402_S5	chr3	86000001	141000000	110	0.0594145	3	GAIN	FALSE	2.72084	3	GAIN	1402_Ovac_sWGS_Meta
Ovac-1402_S5	chr3	141000001	197500000	113	0.0158884	2	NEUT	FALSE	2.18987	2	NEUT	1402_Ovac_sWGS_Meta
Ovac-1402_S5	chr4	500001	11500000	22	-0.00260695	2	NEUT	FALSE	1.96905	2	NEUT	1402_Ovac_sWGS_Meta
Ovac-1402_S5	chr4	11500001	190500000	358	-0.0640124	1	HETD	FALSE	1.25589	1	HETD	1402_Ovac_sWGS_Meta
Ovac-1402_S5	chr5	1000001	180500000	359	-0.0235736	2	NEUT	FALSE	1.72212	2	NEUT	1402_Ovac_sWGS_Meta
Ovac-1402_S5	chr6	500001	28500000	56	-0.0604706	1	HETD	FALSE	1.29621	1	HETD	1402_Ovac_sWGS_Meta
Ovac-1402_S5	chr6	28500001	33500000	10	-5.23132	4	AMP	FALSE	0.015625	0	HOMD	1402_Ovac_sWGS_Meta
Ovac-1402_S5	chr6	33500001	131000000	195	-0.0172792	2	NEUT	FALSE	1.79587	2	NEUT	1402_Ovac_sWGS_Meta
Ovac-1402_S5	chr6	131000001	170000000	78	-0.0419334	1	HETD	FALSE	1.50883	1	HETD	1402_Ovac_sWGS_Meta
Ovac-1402_S5	chr7	500001	159000000	317	0.0229865	2	NEUT	FALSE	2.27536	2	NEUT	1402_Ovac_sWGS_Meta
Ovac-1402_S5	chr8	500001	146000000	291	0.109854	3	GAIN	FALSE	3.35652	3	GAIN	1402_Ovac_sWGS_Meta
Ovac-1402_S5	chr9	500001	141000000	281	-0.0994435	1	HETD	FALSE	0.857998	1	HETD	1402_Ovac_sWGS_Meta
Ovac-1402_S5	chr10	500001	135000000	269	0.106204	3	GAIN	FALSE	3.30977	3	GAIN	1402_Ovac_sWGS_Meta
Ovac-1402_S5	chr11	500001	134500000	268	-0.0188257	2	NEUT	FALSE	1.77772	2	NEUT	1402_Ovac_sWGS_Meta
Ovac-1402_S5	chr12	500001	19500000	38	0.239888	3	GAIN	FALSE	5.10162	5	HLAMP	1402_Ovac_sWGS_Meta
Ovac-1402_S5	chr12	19500001	27000000	15	0.548601	4	AMP	FALSE	9.93258	10	HLAMP	1402_Ovac_sWGS_Meta
Ovac-1402_S5	chr12	27000001	133500000	213	0.0777339	3	GAIN	FALSE	2.94915	3	GAIN	1402_Ovac_sWGS_Meta
Ovac-1402_S5	chr13	19500001	86500000	134	-0.0329367	2	NEUT	FALSE	1.61301	2	NEUT	1402_Ovac_sWGS_Meta
Ovac-1402_S5	chr13	87000001	114000000	54	-0.0618916	1	HETD	FALSE	1.28002	1	HETD	1402_Ovac_sWGS_Meta
Ovac-1402_S5	chr14	20500001	94000000	147	-0.070164	1	HETD	FALSE	1.1861	1	HETD	1402_Ovac_sWGS_Meta
Ovac-1402_S5	chr14	94000001	107000000	26	-0.00450986	2	NEUT	FALSE	1.94649	2	NEUT	1402_Ovac_sWGS_Meta
Ovac-1402_S5	chr15	24000001	73500000	99	-0.125483	1	HETD	FALSE	0.571745	1	HETD	1402_Ovac_sWGS_Meta
Ovac-1402_S5	chr15	73500001	102000000	57	0.019625	2	NEUT	FALSE	2.23482	2	NEUT	1402_Ovac_sWGS_Meta
Ovac-1402_S5	chr16	500001	90000000	179	0.0174234	2	NEUT	FALSE	2.20832	2	NEUT	1402_Ovac_sWGS_Meta
Ovac-1402_S5	chr17	500001	47000000	93	-0.0589182	1	HETD	FALSE	1.31391	1	HETD	1402_Ovac_sWGS_Meta
Ovac-1402_S5	chr17	47000001	81000000	68	0.0280301	2	NEUT	FALSE	2.33637	2	NEUT	1402_Ovac_sWGS_Meta
Ovac-1402_S5	chr18	500001	78000000	155	-0.0575866	1	HETD	FALSE	1.3291	1	HETD	1402_Ovac_sWGS_Meta
Ovac-1402_S5	chr19	500001	59000000	117	-0.134785	1	HETD	FALSE	0.470727	1	HETD	1402_Ovac_sWGS_Meta
Ovac-1402_S5	chr20	500001	62500000	124	0.255211	3	GAIN	FALSE	5.31781	5	HLAMP	1402_Ovac_sWGS_Meta
Ovac-1402_S5	chr21	15500001	41000000	51	-0.0562867	1	HETD	FALSE	1.34396	1	HETD	1402_Ovac_sWGS_Meta
Ovac-1402_S5	chr21	41000001	48000000	14	0.0117479	2	NEUT	FALSE	2.14018	2	NEUT	1402_Ovac_sWGS_Meta
Ovac-1402_S5	chr22	17500001	51000000	67	-0.0839706	1	HETD	FALSE	1.03056	1	HETD	1402_Ovac_sWGS_Meta
Ovac-1402_S5	chrX	3000001	154500000	303	-0.175528	1	HETD	FALSE	0.0358826	1	HETD	1402_Ovac_sWGS_Meta
Ovac-1411_S6	chr1	1000001	8000000	14	0.301809	4	AMP	FALSE	4.45061	4	AMP	1411_Ovac_sWGS_Meta
Ovac-1411_S6	chr1	8000001	23500000	31	0.102381	3	GAIN	FALSE	2.77454	3	GAIN	1411_Ovac_sWGS_Meta
Ovac-1411_S6	chr1	23500001	83000000	119	-0.143677	1	HETD	FALSE	1.0017	1	HETD	1411_Ovac_sWGS_Meta
Ovac-1411_S6	chr1	83000001	213000000	260	0.0864304	3	GAIN	FALSE	2.65022	3	GAIN	1411_Ovac_sWGS_Meta
Ovac-1411_S6	chr1	213000001	235000000	44	0.246607	4	AMP	FALSE	3.96325	4	AMP	1411_Ovac_sWGS_Meta
Ovac-1411_S6	chr1	235500001	248500000	26	0.201695	3	GAIN	FALSE	3.58026	3	GAIN	1411_Ovac_sWGS_Meta
Ovac-1411_S6	chr2	500001	114000000	227	0.0964153	3	GAIN	FALSE	2.72788	3	GAIN	1411_Ovac_sWGS_Meta
Ovac-1411_S6	chr2	114500001	243000000	257	-0.154956	1	HETD	FALSE	0.927455	1	HETD	1411_Ovac_sWGS_Meta
Ovac-1411_S6	chr3	500001	90000000	179	-0.176821	1	HETD	FALSE	0.785173	1	HETD	1411_Ovac_sWGS_Meta
Ovac-1411_S6	chr3	94000001	197500000	207	0.211224	3	GAIN	FALSE	3.66052	3	GAIN	1411_Ovac_sWGS_Meta
Ovac-1411_S6	chr4	500001	148500000	296	-0.155766	1	HETD	FALSE	0.92214	1	HETD	1411_Ovac_sWGS_Meta
Ovac-1411_S6	chr4	148500001	190500000	84	0.0329035	2	NEUT	FALSE	2.24296	2	NEUT	1411_Ovac_sWGS_Meta
Ovac-1411_S6	chr5	1000001	46000000	90	0.119481	3	GAIN	FALSE	2.90935	3	GAIN	1411_Ovac_sWGS_Meta
Ovac-1411_S6	chr5	50000001	129500000	159	-0.144516	1	HETD	FALSE	0.996149	1	HETD	1411_Ovac_sWGS_Meta
Ovac-1411_S6	chr5	129500001	180500000	102	-0.0429476	2	NEUT	FALSE	1.6911	2	NEUT	1411_Ovac_sWGS_Meta
Ovac-1411_S6	chr6	500001	28500000	56	0.152103	3	GAIN	FALSE	3.171	3	GAIN	1411_Ovac_sWGS_Meta
Ovac-1411_S6	chr6	28500001	33500000	10	-5.4824	4	AMP	FALSE	0.015625	0	HOMD	1411_Ovac_sWGS_Meta
Ovac-1411_S6	chr6	33500001	53000000	39	-0.141375	1	HETD	FALSE	1.01691	1	HETD	1411_Ovac_sWGS_Meta
Ovac-1411_S6	chr6	53000001	57500000	9	0.291165	4	AMP	FALSE	4.35517	4	AMP	1411_Ovac_sWGS_Meta
Ovac-1411_S6	chr6	62500001	130000000	135	0.0198068	2	NEUT	FALSE	2.14559	2	NEUT	1411_Ovac_sWGS_Meta
Ovac-1411_S6	chr6	130000001	170000000	80	0.174104	3	GAIN	FALSE	3.35083	3	GAIN	1411_Ovac_sWGS_Meta
Ovac-1411_S6	chr7	500001	149000000	297	0.0759406	3	GAIN	FALSE	2.56922	3	GAIN	1411_Ovac_sWGS_Meta
Ovac-1411_S6	chr7	149000001	159000000	20	0.291478	4	AMP	FALSE	4.35797	4	AMP	1411_Ovac_sWGS_Meta
Ovac-1411_S6	chr8	500001	11500000	22	0.408563	4	AMP	FALSE	5.44768	5	HLAMP	1411_Ovac_sWGS_Meta
Ovac-1411_S6	chr8	12500001	43000000	61	0.0572562	2	NEUT	FALSE	2.42638	2	NEUT	1411_Ovac_sWGS_Meta
Ovac-1411_S6	chr8	43000001	146000000	206	0.466777	4	AMP	FALSE	6.02329	6	HLAMP	1411_Ovac_sWGS_Meta
Ovac-1411_S6	chr9	500001	14500000	28	-0.158124	1	HETD	FALSE	0.906705	1	HETD	1411_Ovac_sWGS_Meta
Ovac-1411_S6	chr9	14500001	141000000	253	0.076535	3	GAIN	FALSE	2.57379	3	GAIN	1411_Ovac_sWGS_Meta
Ovac-1411_S6	chr10	500001	28000000	55	0.347902	4	AMP	FALSE	4.87207	5	HLAMP	1411_Ovac_sWGS_Meta
Ovac-1411_S6	chr10	28000001	106000000	156	0.045745	2	NEUT	FALSE	2.33929	2	NEUT	1411_Ovac_sWGS_Meta
Ovac-1411_S6	chr10	106000001	135000000	58	0.0722054	3	GAIN	FALSE	2.54051	3	GAIN	1411_Ovac_sWGS_Meta
Ovac-1411_S6	chr11	500001	14000000	27	-0.0134589	2	NEUT	FALSE	1.90221	2	NEUT	1411_Ovac_sWGS_Meta
Ovac-1411_S6	chr11	14000001	134500000	241	-0.12253	1	HETD	FALSE	1.14247	1	HETD	1411_Ovac_sWGS_Meta
Ovac-1411_S6	chr12	500001	23000000	45	-0.128006	1	HETD	FALSE	1.10581	1	HETD	1411_Ovac_sWGS_Meta
Ovac-1411_S6	chr12	23000001	27500000	9	0.0401675	2	NEUT	FALSE	2.29734	2	NEUT	1411_Ovac_sWGS_Meta
Ovac-1411_S6	chr12	27500001	48000000	41	0.299091	4	AMP	FALSE	4.42617	4	AMP	1411_Ovac_sWGS_Meta
Ovac-1411_S6	chr12	48000001	67000000	38	0.0208311	2	NEUT	FALSE	2.15317	2	NEUT	1411_Ovac_sWGS_Meta
Ovac-1411_S6	chr12	67000001	73000000	12	0.805594	4	AMP	FALSE	9.87627	10	HLAMP	1411_Ovac_sWGS_Meta
Ovac-1411_S6	chr12	73000001	133500000	121	0.00357211	2	NEUT	FALSE	2.02611	2	NEUT	1411_Ovac_sWGS_Meta
Ovac-1411_S6	chr13	19500001	81000000	123	-0.153912	1	HETD	FALSE	0.934296	1	HETD	1411_Ovac_sWGS_Meta
Ovac-1411_S6	chr13	81000001	114000000	66	0.582531	4	AMP	FALSE	7.23924	7	HLAMP	1411_Ovac_sWGS_Meta
Ovac-1411_S6	chr14	20500001	28000000	15	-0.378146	4	AMP	FALSE	0.015625	0	HOMD	1411_Ovac_sWGS_Meta
Ovac-1411_S6	chr14	28000001	75000000	94	-0.154373	1	HETD	FALSE	0.931277	1	HETD	1411_Ovac_sWGS_Meta
Ovac-1411_S6	chr14	75000001	107000000	64	-0.0153762	2	NEUT	FALSE	1.88835	2	NEUT	1411_Ovac_sWGS_Meta
Ovac-1411_S6	chr15	24000001	102000000	156	-0.12445	1	HETD	FALSE	1.1296	1	HETD	1411_Ovac_sWGS_Meta
Ovac-1411_S6	chr16	500001	35000000	69	0.00950159	2	NEUT	FALSE	2.06959	2	NEUT	1411_Ovac_sWGS_Meta
Ovac-1411_S6	chr16	46500001	90000000	87	-0.135517	1	HETD	FALSE	1.05577	1	HETD	1411_Ovac_sWGS_Meta
Ovac-1411_S6	chr17	500001	37000000	73	-0.278808	4	AMP	FALSE	0.149287	0	HOMD	1411_Ovac_sWGS_Meta
Ovac-1411_S6	chr17	37000001	47000000	20	0.0227253	2	NEUT	FALSE	2.16721	2	NEUT	1411_Ovac_sWGS_Meta
Ovac-1411_S6	chr17	47000001	73000000	52	0.0814791	3	GAIN	FALSE	2.61191	3	GAIN	1411_Ovac_sWGS_Meta
Ovac-1411_S6	chr17	73000001	81000000	16	0.0311334	2	NEUT	FALSE	2.22974	2	NEUT	1411_Ovac_sWGS_Meta
Ovac-1411_S6	chr18	500001	14000000	27	0.111265	3	GAIN	FALSE	2.84438	3	GAIN	1411_Ovac_sWGS_Meta
Ovac-1411_S6	chr18	19000001	41000000	44	-0.150739	1	HETD	FALSE	0.955144	1	HETD	1411_Ovac_sWGS_Meta
Ovac-1411_S6	chr18	41000001	63000000	44	0.260477	4	AMP	FALSE	4.08395	4	AMP	1411_Ovac_sWGS_Meta
Ovac-1411_S6	chr18	63000001	78000000	30	0.0553144	2	NEUT	FALSE	2.41164	2	NEUT	1411_Ovac_sWGS_Meta
Ovac-1411_S6	chr19	500001	7000000	13	-0.134367	1	HETD	FALSE	1.06341	1	HETD	1411_Ovac_sWGS_Meta
Ovac-1411_S6	chr19	7500001	32000000	49	0.296265	4	AMP	FALSE	4.40081	4	AMP	1411_Ovac_sWGS_Meta
Ovac-1411_S6	chr19	32000001	59000000	54	-0.211033	1	HETD	FALSE	0.566832	1	HETD	1411_Ovac_sWGS_Meta
Ovac-1411_S6	chr20	500001	24000000	47	0.0892711	3	GAIN	FALSE	2.67226	3	GAIN	1411_Ovac_sWGS_Meta
Ovac-1411_S6	chr20	24000001	62500000	77	0.287334	4	AMP	FALSE	4.32101	4	AMP	1411_Ovac_sWGS_Meta
Ovac-1411_S6	chr21	15500001	28000000	25	0.0609279	2	NEUT	FALSE	2.4543	2	NEUT	1411_Ovac_sWGS_Meta
Ovac-1411_S6	chr21	28000001	48000000	40	0.0736005	3	GAIN	FALSE	2.55123	3	GAIN	1411_Ovac_sWGS_Meta
Ovac-1411_S6	chr22	17500001	51000000	67	-0.139429	1	HETD	FALSE	1.0298	1	HETD	1411_Ovac_sWGS_Meta
Ovac-1411_S6	chrX	3000001	27500000	49	0.0698769	3	GAIN	FALSE	2.52266	3	GAIN	1411_Ovac_sWGS_Meta
Ovac-1411_S6	chrX	27500001	36000000	17	0.0392024	2	NEUT	FALSE	2.2901	2	NEUT	1411_Ovac_sWGS_Meta
Ovac-1411_S6	chrX	36000001	66000000	60	0.0861159	3	GAIN	FALSE	2.64779	3	GAIN	1411_Ovac_sWGS_Meta
Ovac-1411_S6	chrX	66000001	125000000	118	0.00851767	2	NEUT	FALSE	2.06236	2	NEUT	1411_Ovac_sWGS_Meta
Ovac-1411_S6	chrX	125000001	129000000	8	0.801589	4	AMP	FALSE	9.82524	10	HLAMP	1411_Ovac_sWGS_Meta
Ovac-1411_S6	chrX	129000001	154500000	51	0.00503645	2	NEUT	FALSE	2.03683	2	NEUT	1411_Ovac_sWGS_Meta
Ovac-1413_S7	chr1	1000001	23500000	45	0.0569057	3	GAIN	FALSE	3.14173	3	GAIN	1413_Ovac_sWGS_Meta
Ovac-1413_S7	chr1	23500001	248500000	450	0.00233572	2	NEUT	FALSE	2.04598	2	NEUT	1413_Ovac_sWGS_Meta
Ovac-1413_S7	chr2	500001	243000000	485	0.00310324	2	NEUT	FALSE	2.06111	2	NEUT	1413_Ovac_sWGS_Meta
Ovac-1413_S7	chr3	500001	197500000	394	-0.00614732	2	NEUT	FALSE	1.87934	2	NEUT	1413_Ovac_sWGS_Meta
Ovac-1413_S7	chr4	500001	181000000	361	0.00304264	2	NEUT	FALSE	2.05991	2	NEUT	1413_Ovac_sWGS_Meta
Ovac-1413_S7	chr4	181000001	190500000	19	-0.0707786	1	HETD	FALSE	0.641356	1	HETD	1413_Ovac_sWGS_Meta
Ovac-1413_S7	chr5	1000001	132500000	263	-0.00402223	2	NEUT	FALSE	1.92099	2	NEUT	1413_Ovac_sWGS_Meta
Ovac-1413_S7	chr5	132500001	180500000	96	0.034932	3	GAIN	FALSE	2.69551	3	GAIN	1413_Ovac_sWGS_Meta
Ovac-1413_S7	chr6	500001	28500000	56	-0.00312199	2	NEUT	FALSE	1.93866	2	NEUT	1413_Ovac_sWGS_Meta
Ovac-1413_S7	chr6	28500001	33500000	10	-6.6751	4	AMP	FALSE	0.015625	4	AMP	1413_Ovac_sWGS_Meta
Ovac-1413_S7	chr6	33500001	106500000	146	0.00656571	2	NEUT	FALSE	2.12944	2	NEUT	1413_Ovac_sWGS_Meta
Ovac-1413_S7	chr6	106500001	170000000	127	-0.0344054	1	HETD	FALSE	1.33124	1	HETD	1413_Ovac_sWGS_Meta
Ovac-1413_S7	chr7	500001	159000000	317	0.00693936	2	NEUT	FALSE	2.13683	2	NEUT	1413_Ovac_sWGS_Meta
Ovac-1413_S7	chr8	500001	29000000	57	-0.049369	1	HETD	FALSE	1.04532	1	HETD	1413_Ovac_sWGS_Meta
Ovac-1413_S7	chr8	29000001	89500000	121	0.00511435	2	NEUT	FALSE	2.10078	2	NEUT	1413_Ovac_sWGS_Meta
Ovac-1413_S7	chr8	89500001	146000000	113	0.0794593	3	GAIN	FALSE	3.60684	3	GAIN	1413_Ovac_sWGS_Meta
Ovac-1413_S7	chr9	500001	141000000	281	-0.00511435	2	NEUT	FALSE	1.89958	2	NEUT	1413_Ovac_sWGS_Meta
Ovac-1413_S7	chr10	500001	62000000	123	0.00130275	2	NEUT	FALSE	2.02564	2	NEUT	1413_Ovac_sWGS_Meta
Ovac-1413_S7	chr10	62000001	94500000	65	0.0568682	3	GAIN	FALSE	3.14096	3	GAIN	1413_Ovac_sWGS_Meta
Ovac-1413_S7	chr10	94500001	122500000	56	0.00599873	2	NEUT	FALSE	2.11824	2	NEUT	1413_Ovac_sWGS_Meta
Ovac-1413_S7	chr10	122500001	135000000	25	0.0494513	3	GAIN	FALSE	2.98959	3	GAIN	1413_Ovac_sWGS_Meta
Ovac-1413_S7	chr11	500001	134500000	268	0.00439156	2	NEUT	FALSE	2.08652	2	NEUT	1413_Ovac_sWGS_Meta
Ovac-1413_S7	chr12	500001	48000000	95	0.00700573	2	NEUT	FALSE	2.13814	2	NEUT	1413_Ovac_sWGS_Meta
Ovac-1413_S7	chr12	48000001	133500000	171	-0.0358971	1	HETD	FALSE	1.3026	1	HETD	1413_Ovac_sWGS_Meta
Ovac-1413_S7	chr13	19500001	37500000	36	-0.00894038	2	NEUT	FALSE	1.82468	2	NEUT	1413_Ovac_sWGS_Meta
Ovac-1413_S7	chr13	37500001	65000000	55	-0.0455459	1	HETD	FALSE	1.11809	1	HETD	1413_Ovac_sWGS_Meta
Ovac-1413_S7	chr13	65000001	114000000	98	-0.0229966	2	NEUT	FALSE	1.55123	2	NEUT	1413_Ovac_sWGS_Meta
Ovac-1413_S7	chr14	20500001	107000000	173	-0.000145712	2	NEUT	FALSE	1.99713	2	NEUT	1413_Ovac_sWGS_Meta
Ovac-1413_S7	chr15	24000001	102000000	156	0.0101508	2	NEUT	FALSE	2.20037	2	NEUT	1413_Ovac_sWGS_Meta
Ovac-1413_S7	chr16	500001	90000000	179	-0.00416795	2	NEUT	FALSE	1.91813	2	NEUT	1413_Ovac_sWGS_Meta
Ovac-1413_S7	chr17	500001	30000000	59	-0.0394072	1	HETD	FALSE	1.23534	1	HETD	1413_Ovac_sWGS_Meta
Ovac-1413_S7	chr17	30500001	67000000	73	0.0136335	2	NEUT	FALSE	2.26945	2	NEUT	1413_Ovac_sWGS_Meta
Ovac-1413_S7	chr17	67000001	81000000	28	0.0395024	3	GAIN	FALSE	2.78776	3	GAIN	1413_Ovac_sWGS_Meta
Ovac-1413_S7	chr18	500001	78000000	155	0.00140951	2	NEUT	FALSE	2.02774	2	NEUT	1413_Ovac_sWGS_Meta
Ovac-1413_S7	chr19	500001	59000000	117	-0.0659441	1	HETD	FALSE	0.732051	1	HETD	1413_Ovac_sWGS_Meta
Ovac-1413_S7	chr20	500001	62500000	124	0.0133002	2	NEUT	FALSE	2.26283	2	NEUT	1413_Ovac_sWGS_Meta
Ovac-1413_S7	chr21	15500001	48000000	65	-0.0250481	2	NEUT	FALSE	1.51155	2	NEUT	1413_Ovac_sWGS_Meta
Ovac-1413_S7	chr22	17500001	43000000	51	0.00687877	2	NEUT	FALSE	2.13563	2	NEUT	1413_Ovac_sWGS_Meta
Ovac-1413_S7	chr22	43000001	51000000	16	0.0482394	3	GAIN	FALSE	2.96493	3	GAIN	1413_Ovac_sWGS_Meta
Ovac-1413_S7	chrX	3000001	106500000	207	0.0186872	2	NEUT	FALSE	2.36998	2	NEUT	1413_Ovac_sWGS_Meta
Ovac-1413_S7	chrX	106500001	154500000	96	0.0452126	3	GAIN	FALSE	2.90343	3	GAIN	1413_Ovac_sWGS_Meta
Ovac-1417_S8	chr1	1000001	21000000	40	0.0406191	3	GAIN	FALSE	2.68302	3	GAIN	1417_Ovac_sWGS_Meta
Ovac-1417_S8	chr1	21000001	156500000	271	-0.0517942	1	HETD	FALSE	1.1565	1	HETD	1417_Ovac_sWGS_Meta
Ovac-1417_S8	chr1	156500001	176000000	39	0.0718635	3	GAIN	FALSE	3.22164	3	GAIN	1417_Ovac_sWGS_Meta
Ovac-1417_S8	chr1	176000001	207500000	63	0.0165405	2	NEUT	FALSE	2.27581	2	NEUT	1417_Ovac_sWGS_Meta
Ovac-1417_S8	chr1	207500001	248500000	82	-0.0695004	1	HETD	FALSE	0.875025	1	HETD	1417_Ovac_sWGS_Meta
Ovac-1417_S8	chr2	500001	35500000	70	0.00497586	2	NEUT	FALSE	2.08264	2	NEUT	1417_Ovac_sWGS_Meta
Ovac-1417_S8	chr2	35500001	135000000	199	0.0413173	3	GAIN	FALSE	2.69493	3	GAIN	1417_Ovac_sWGS_Meta
Ovac-1417_S8	chr2	135000001	171500000	73	0.000611703	2	NEUT	FALSE	2.01014	2	NEUT	1417_Ovac_sWGS_Meta
Ovac-1417_S8	chr2	171500001	243000000	143	-0.0355018	1	HETD	FALSE	1.41858	1	HETD	1417_Ovac_sWGS_Meta
Ovac-1417_S8	chr3	500001	165500000	330	0.00141528	2	NEUT	FALSE	2.02348	2	NEUT	1417_Ovac_sWGS_Meta
Ovac-1417_S8	chr3	165500001	197500000	64	0.111008	3	GAIN	FALSE	3.91313	3	GAIN	1417_Ovac_sWGS_Meta
Ovac-1417_S8	chr4	500001	190500000	380	-0.0588807	1	HETD	FALSE	1.04343	1	HETD	1417_Ovac_sWGS_Meta
Ovac-1417_S8	chr5	1000001	54500000	107	0.054733	3	GAIN	FALSE	2.92488	3	GAIN	1417_Ovac_sWGS_Meta
Ovac-1417_S8	chr5	54500001	180500000	252	-0.00803725	2	NEUT	FALSE	1.86712	2	NEUT	1417_Ovac_sWGS_Meta
Ovac-1417_S8	chr6	500001	28500000	56	0.0144068	2	NEUT	FALSE	2.24006	2	NEUT	1417_Ovac_sWGS_Meta
Ovac-1417_S8	chr6	28500001	33500000	10	-6.3909	4	AMP	FALSE	0.015625	4	AMP	1417_Ovac_sWGS_Meta
Ovac-1417_S8	chr6	33500001	57500000	48	0.0508031	3	GAIN	FALSE	2.8573	3	GAIN	1417_Ovac_sWGS_Meta
Ovac-1417_S8	chr6	62500001	108500000	92	0.0207315	2	NEUT	FALSE	2.3462	2	NEUT	1417_Ovac_sWGS_Meta
Ovac-1417_S8	chr6	108500001	170000000	123	-0.0623172	1	HETD	FALSE	0.988801	1	HETD	1417_Ovac_sWGS_Meta
Ovac-1417_S8	chr7	500001	147000000	293	0.00229677	2	NEUT	FALSE	2.03811	2	NEUT	1417_Ovac_sWGS_Meta
Ovac-1417_S8	chr7	147000001	159000000	24	0.0554139	3	GAIN	FALSE	2.93661	3	GAIN	1417_Ovac_sWGS_Meta
Ovac-1417_S8	chr8	500001	38500000	76	-0.00738948	2	NEUT	FALSE	1.8778	2	NEUT	1417_Ovac_sWGS_Meta
Ovac-1417_S8	chr8	38500001	146000000	215	0.138745	3	GAIN	FALSE	4.41459	3	GAIN	1417_Ovac_sWGS_Meta
Ovac-1417_S8	chr9	500001	38500000	76	0.00344227	2	NEUT	FALSE	2.05714	2	NEUT	1417_Ovac_sWGS_Meta
Ovac-1417_S8	chr9	71000001	118000000	94	-0.0388099	1	HETD	FALSE	1.36512	1	HETD	1417_Ovac_sWGS_Meta
Ovac-1417_S8	chr9	118000001	141000000	46	-0.00598141	2	NEUT	FALSE	1.90104	2	NEUT	1417_Ovac_sWGS_Meta
Ovac-1417_S8	chr10	500001	135000000	269	0.0544488	3	GAIN	FALSE	2.91999	3	GAIN	1417_Ovac_sWGS_Meta
Ovac-1417_S8	chr11	500001	66000000	131	-0.040231	1	HETD	FALSE	1.3422	1	HETD	1417_Ovac_sWGS_Meta
Ovac-1417_S8	chr11	66000001	134500000	137	0.0537779	3	GAIN	FALSE	2.90844	3	GAIN	1417_Ovac_sWGS_Meta
Ovac-1417_S8	chr12	500001	32000000	63	0.088593	3	GAIN	FALSE	3.51488	3	GAIN	1417_Ovac_sWGS_Meta
Ovac-1417_S8	chr12	32000001	42500000	21	-0.00525574	2	NEUT	FALSE	1.91302	2	NEUT	1417_Ovac_sWGS_Meta
Ovac-1417_S8	chr12	42500001	133500000	182	-0.0507425	1	HETD	FALSE	1.17333	1	HETD	1417_Ovac_sWGS_Meta
Ovac-1417_S8	chr13	19500001	40000000	41	0.0132959	2	NEUT	FALSE	2.22146	2	NEUT	1417_Ovac_sWGS_Meta
Ovac-1417_S8	chr13	40000001	114000000	148	0.0391432	3	GAIN	FALSE	2.65786	3	GAIN	1417_Ovac_sWGS_Meta
Ovac-1417_S8	chr14	20500001	107000000	173	0.00921449	2	NEUT	FALSE	2.15326	2	NEUT	1417_Ovac_sWGS_Meta
Ovac-1417_S8	chr15	24000001	102000000	156	-0.0130492	2	NEUT	FALSE	1.78463	2	NEUT	1417_Ovac_sWGS_Meta
Ovac-1417_S8	chr16	500001	28000000	55	0.0145755	2	NEUT	FALSE	2.24288	2	NEUT	1417_Ovac_sWGS_Meta
Ovac-1417_S8	chr16	30500001	90000000	119	-0.0773169	1	HETD	FALSE	0.751859	1	HETD	1417_Ovac_sWGS_Meta
Ovac-1417_S8	chr17	500001	13500000	26	-0.0457594	1	HETD	FALSE	1.25323	1	HETD	1417_Ovac_sWGS_Meta
Ovac-1417_S8	chr17	13500001	31000000	35	-0.00708075	2	NEUT	FALSE	1.88289	2	NEUT	1417_Ovac_sWGS_Meta
Ovac-1417_S8	chr17	31000001	81000000	100	0.0457767	3	GAIN	FALSE	2.77113	3	GAIN	1417_Ovac_sWGS_Meta
Ovac-1417_S8	chr18	500001	46500000	92	-0.00951602	2	NEUT	FALSE	1.84275	2	NEUT	1417_Ovac_sWGS_Meta
Ovac-1417_S8	chr18	46500001	78000000	63	-0.0553302	1	HETD	FALSE	1.10001	1	HETD	1417_Ovac_sWGS_Meta
Ovac-1417_S8	chr19	500001	10500000	20	-0.126785	1	HETD	FALSE	0.015625	1	HETD	1417_Ovac_sWGS_Meta
Ovac-1417_S8	chr19	10500001	35500000	50	0.0655835	3	GAIN	FALSE	3.11244	3	GAIN	1417_Ovac_sWGS_Meta
Ovac-1417_S8	chr19	35500001	59000000	47	-0.0861678	1	HETD	FALSE	0.613197	1	HETD	1417_Ovac_sWGS_Meta
Ovac-1417_S8	chr20	500001	62500000	124	0.0375505	3	GAIN	FALSE	2.63075	3	GAIN	1417_Ovac_sWGS_Meta
Ovac-1417_S8	chr21	15500001	48000000	65	0.00987958	2	NEUT	FALSE	2.16436	2	NEUT	1417_Ovac_sWGS_Meta
Ovac-1417_S8	chr22	17500001	43000000	51	-0.0469164	1	HETD	FALSE	1.23466	1	HETD	1417_Ovac_sWGS_Meta
Ovac-1417_S8	chr22	43000001	51000000	16	0.0330204	2	NEUT	FALSE	2.55378	2	NEUT	1417_Ovac_sWGS_Meta
Ovac-1417_S8	chrX	3000001	154500000	303	-0.103008	1	HETD	FALSE	0.351704	1	HETD	1417_Ovac_sWGS_Meta
Ovac-1439_S9	chr1	1000001	248500000	495	0.0100902	2	NEUT	FALSE	Inf	2	NEUT	1439_Ovac_sWGS_Meta
Ovac-1439_S9	chr2	500001	243000000	485	-0.00124505	2	NEUT	FALSE	0.015625	2	NEUT	1439_Ovac_sWGS_Meta
Ovac-1439_S9	chr3	500001	197500000	394	0.00507396	2	NEUT	FALSE	Inf	2	NEUT	1439_Ovac_sWGS_Meta
Ovac-1439_S9	chr4	500001	190500000	380	-0.0118748	2	NEUT	FALSE	0.015625	2	NEUT	1439_Ovac_sWGS_Meta
Ovac-1439_S9	chr5	1000001	180500000	359	0.0025781	2	NEUT	FALSE	Inf	2	NEUT	1439_Ovac_sWGS_Meta
Ovac-1439_S9	chr6	500001	28500000	56	-0.0309444	2	NEUT	FALSE	0.015625	2	NEUT	1439_Ovac_sWGS_Meta
Ovac-1439_S9	chr6	28500001	33500000	10	-6.41139	1	HETD	FALSE	0.015625	1	HETD	1439_Ovac_sWGS_Meta
Ovac-1439_S9	chr6	33500001	170000000	273	-0.0118359	2	NEUT	FALSE	0.015625	2	NEUT	1439_Ovac_sWGS_Meta
Ovac-1439_S9	chr7	500001	159000000	317	-0.000186108	2	NEUT	FALSE	0.015625	2	NEUT	1439_Ovac_sWGS_Meta
Ovac-1439_S9	chr8	500001	146000000	291	0.007603	2	NEUT	FALSE	Inf	2	NEUT	1439_Ovac_sWGS_Meta
Ovac-1439_S9	chr9	500001	141000000	281	0.0146636	2	NEUT	FALSE	Inf	2	NEUT	1439_Ovac_sWGS_Meta
Ovac-1439_S9	chr10	500001	135000000	269	0.00859702	2	NEUT	FALSE	Inf	2	NEUT	1439_Ovac_sWGS_Meta
Ovac-1439_S9	chr11	500001	134500000	268	0.000732889	2	NEUT	FALSE	Inf	2	NEUT	1439_Ovac_sWGS_Meta
Ovac-1439_S9	chr12	500001	133500000	266	-0.00753375	2	NEUT	FALSE	0.015625	2	NEUT	1439_Ovac_sWGS_Meta
Ovac-1439_S9	chr13	19500001	114000000	189	-0.0101652	2	NEUT	FALSE	0.015625	2	NEUT	1439_Ovac_sWGS_Meta
Ovac-1439_S9	chr14	20500001	107000000	173	-0.00634642	2	NEUT	FALSE	0.015625	2	NEUT	1439_Ovac_sWGS_Meta
Ovac-1439_S9	chr15	24000001	102000000	156	0.0058155	2	NEUT	FALSE	Inf	2	NEUT	1439_Ovac_sWGS_Meta
Ovac-1439_S9	chr16	500001	90000000	179	0.00691628	2	NEUT	FALSE	Inf	2	NEUT	1439_Ovac_sWGS_Meta
Ovac-1439_S9	chr17	500001	81000000	161	-0.0101753	2	NEUT	FALSE	0.015625	2	NEUT	1439_Ovac_sWGS_Meta
Ovac-1439_S9	chr18	500001	78000000	155	-0.00235881	2	NEUT	FALSE	0.015625	2	NEUT	1439_Ovac_sWGS_Meta
Ovac-1439_S9	chr19	500001	59000000	117	-0.0528618	2	NEUT	FALSE	0.015625	2	NEUT	1439_Ovac_sWGS_Meta
Ovac-1439_S9	chr20	500001	62500000	124	0.0232519	2	NEUT	FALSE	Inf	2	NEUT	1439_Ovac_sWGS_Meta
Ovac-1439_S9	chr21	15500001	48000000	65	-0.00874562	2	NEUT	FALSE	0.015625	2	NEUT	1439_Ovac_sWGS_Meta
Ovac-1439_S9	chr22	17500001	51000000	67	0.00732745	2	NEUT	FALSE	Inf	2	NEUT	1439_Ovac_sWGS_Meta
Ovac-1439_S9	chrX	3000001	154500000	303	0.00617185	2	NEUT	FALSE	Inf	2	NEUT	1439_Ovac_sWGS_Meta
Ovac-1451_S10	chr1	1000001	248500000	495	0.00825077	2	NEUT	FALSE	2.08823	2	NEUT	1451_Ovac_sWGS_Meta
Ovac-1451_S10	chr2	500001	243000000	485	-0.00130564	2	NEUT	FALSE	1.98608	2	NEUT	1451_Ovac_sWGS_Meta
Ovac-1451_S10	chr3	500001	197500000	394	-0.00148021	2	NEUT	FALSE	1.98423	2	NEUT	1451_Ovac_sWGS_Meta
Ovac-1451_S10	chr4	500001	190500000	380	-0.0111751	2	NEUT	FALSE	1.8813	2	NEUT	1451_Ovac_sWGS_Meta
Ovac-1451_S10	chr5	1000001	180500000	359	-0.00492392	2	NEUT	FALSE	1.94759	2	NEUT	1451_Ovac_sWGS_Meta
Ovac-1451_S10	chr6	500001	28500000	56	-0.01445	2	NEUT	FALSE	1.84669	2	NEUT	1451_Ovac_sWGS_Meta
Ovac-1451_S10	chr6	28500001	33500000	10	-10.1085	4	AMP	FALSE	0.015625	0	HOMD	1451_Ovac_sWGS_Meta
Ovac-1451_S10	chr6	33500001	170000000	273	-0.00341342	2	NEUT	FALSE	1.96365	2	NEUT	1451_Ovac_sWGS_Meta
Ovac-1451_S10	chr7	500001	159000000	317	-0.00463682	2	NEUT	FALSE	1.95064	2	NEUT	1451_Ovac_sWGS_Meta
Ovac-1451_S10	chr8	500001	146000000	291	-0.000975262	2	NEUT	FALSE	1.9896	2	NEUT	1451_Ovac_sWGS_Meta
Ovac-1451_S10	chr9	500001	141000000	281	0.0100339	2	NEUT	FALSE	2.10736	2	NEUT	1451_Ovac_sWGS_Meta
Ovac-1451_S10	chr10	500001	135000000	269	0.00645462	2	NEUT	FALSE	2.06898	2	NEUT	1451_Ovac_sWGS_Meta
Ovac-1451_S10	chr11	500001	134500000	268	0.0115228	2	NEUT	FALSE	2.12336	2	NEUT	1451_Ovac_sWGS_Meta
Ovac-1451_S10	chr12	500001	133500000	266	-0.00457479	2	NEUT	FALSE	1.9513	2	NEUT	1451_Ovac_sWGS_Meta
Ovac-1451_S10	chr13	19500001	114000000	189	-0.0079103	2	NEUT	FALSE	1.91589	2	NEUT	1451_Ovac_sWGS_Meta
Ovac-1451_S10	chr14	20500001	107000000	173	0.0046123	2	NEUT	FALSE	2.04926	2	NEUT	1451_Ovac_sWGS_Meta
Ovac-1451_S10	chr15	24000001	102000000	156	0.0245922	2	NEUT	FALSE	2.26447	2	NEUT	1451_Ovac_sWGS_Meta
Ovac-1451_S10	chr16	500001	90000000	179	0.000714134	2	NEUT	FALSE	2.00762	2	NEUT	1451_Ovac_sWGS_Meta
Ovac-1451_S10	chr17	500001	81000000	161	0.00445793	2	NEUT	FALSE	2.04761	2	NEUT	1451_Ovac_sWGS_Meta
Ovac-1451_S10	chr18	500001	78000000	155	-0.00299071	2	NEUT	FALSE	1.96814	2	NEUT	1451_Ovac_sWGS_Meta
Ovac-1451_S10	chr19	500001	21500000	42	-0.0858707	1	HETD	FALSE	1.11111	1	HETD	1451_Ovac_sWGS_Meta
Ovac-1451_S10	chr19	21500001	36000000	29	-0.00279017	2	NEUT	FALSE	1.97028	2	NEUT	1451_Ovac_sWGS_Meta
Ovac-1451_S10	chr19	36000001	59000000	46	-0.106061	1	HETD	FALSE	0.909675	1	HETD	1451_Ovac_sWGS_Meta
Ovac-1451_S10	chr20	500001	62500000	124	0.015092	2	NEUT	FALSE	2.16177	2	NEUT	1451_Ovac_sWGS_Meta
Ovac-1451_S10	chr21	15500001	48000000	65	-8.65617e-05	2	NEUT	FALSE	1.99908	2	NEUT	1451_Ovac_sWGS_Meta
Ovac-1451_S10	chr22	17500001	51000000	67	0.0351267	2	NEUT	FALSE	2.37914	2	NEUT	1451_Ovac_sWGS_Meta
Ovac-1451_S10	chrX	3000001	154500000	303	0.0046022	2	NEUT	FALSE	2.04915	2	NEUT	1451_Ovac_sWGS_Meta
Ovac-1456_S11	chr1	1000001	248500000	495	0.00675903	2	NEUT	FALSE	Inf	2	NEUT	1456_Ovac_sWGS_Meta
Ovac-1456_S11	chr2	500001	243000000	485	0.00204574	2	NEUT	FALSE	Inf	2	NEUT	1456_Ovac_sWGS_Meta
Ovac-1456_S11	chr3	500001	197500000	394	0.0129107	2	NEUT	FALSE	Inf	2	NEUT	1456_Ovac_sWGS_Meta
Ovac-1456_S11	chr4	500001	190500000	380	-0.0148468	2	NEUT	FALSE	0.015625	2	NEUT	1456_Ovac_sWGS_Meta
Ovac-1456_S11	chr5	1000001	180500000	359	-0.00836619	2	NEUT	FALSE	0.015625	2	NEUT	1456_Ovac_sWGS_Meta
Ovac-1456_S11	chr6	500001	28500000	56	0.00217991	2	NEUT	FALSE	Inf	2	NEUT	1456_Ovac_sWGS_Meta
Ovac-1456_S11	chr6	28500001	33500000	10	-6.53707	4	AMP	FALSE	0.015625	4	AMP	1456_Ovac_sWGS_Meta
Ovac-1456_S11	chr6	33500001	170000000	273	-0.00924046	2	NEUT	FALSE	0.015625	2	NEUT	1456_Ovac_sWGS_Meta
Ovac-1456_S11	chr7	500001	159000000	317	0.00496576	2	NEUT	FALSE	Inf	2	NEUT	1456_Ovac_sWGS_Meta
Ovac-1456_S11	chr8	500001	146000000	291	0.0156922	2	NEUT	FALSE	Inf	2	NEUT	1456_Ovac_sWGS_Meta
Ovac-1456_S11	chr9	500001	141000000	281	-0.0046801	2	NEUT	FALSE	0.015625	2	NEUT	1456_Ovac_sWGS_Meta
Ovac-1456_S11	chr10	500001	135000000	269	0.00227224	2	NEUT	FALSE	Inf	2	NEUT	1456_Ovac_sWGS_Meta
Ovac-1456_S11	chr11	500001	134500000	268	0.0140677	2	NEUT	FALSE	Inf	2	NEUT	1456_Ovac_sWGS_Meta
Ovac-1456_S11	chr12	500001	133500000	266	-0.00095795	2	NEUT	FALSE	0.015625	2	NEUT	1456_Ovac_sWGS_Meta
Ovac-1456_S11	chr13	19500001	114000000	189	0.000616031	2	NEUT	FALSE	Inf	2	NEUT	1456_Ovac_sWGS_Meta
Ovac-1456_S11	chr14	20500001	107000000	173	0.000737217	2	NEUT	FALSE	Inf	2	NEUT	1456_Ovac_sWGS_Meta
Ovac-1456_S11	chr15	24000001	102000000	156	0.00570009	2	NEUT	FALSE	Inf	2	NEUT	1456_Ovac_sWGS_Meta
Ovac-1456_S11	chr16	500001	90000000	179	-0.00907167	2	NEUT	FALSE	0.015625	2	NEUT	1456_Ovac_sWGS_Meta
Ovac-1456_S11	chr17	500001	81000000	161	-0.010259	2	NEUT	FALSE	0.015625	2	NEUT	1456_Ovac_sWGS_Meta
Ovac-1456_S11	chr18	500001	78000000	155	-0.0133897	2	NEUT	FALSE	0.015625	2	NEUT	1456_Ovac_sWGS_Meta
Ovac-1456_S11	chr19	500001	59000000	117	-0.0637137	2	NEUT	FALSE	0.015625	2	NEUT	1456_Ovac_sWGS_Meta
Ovac-1456_S11	chr20	500001	62500000	124	0.0175619	2	NEUT	FALSE	Inf	2	NEUT	1456_Ovac_sWGS_Meta
Ovac-1456_S11	chr21	15500001	48000000	65	0.0139927	2	NEUT	FALSE	Inf	2	NEUT	1456_Ovac_sWGS_Meta
Ovac-1456_S11	chr22	17500001	51000000	67	0.0196928	2	NEUT	FALSE	Inf	2	NEUT	1456_Ovac_sWGS_Meta
Ovac-1456_S11	chrX	3000001	154500000	303	-0.0109529	2	NEUT	FALSE	0.015625	2	NEUT	1456_Ovac_sWGS_Meta
